# Supplementary material for: Nonuniform gene expression pattern detected along the longitudinal axis in the matured rice leaf
Source: Sci Rep. 2015 Jan 26;5:8015. doi: 10.1038/srep08015 (PMC4306128; doi:10.1038/srep08015)
Supplement: Supplementary Information — Dataset [file srep08015-s2.xls]

## Sheet: Table S1
Table S1. RNA-seq data.
samples	rawdata /reads	clean data /reads	discarded
sec1_rep1	10007960	4709279	0.529447
sec1_rep2	2662120	2427325	0.0881985
sec2_rep1	9765457	4575020	0.53151
sec2_rep2	2276230	2077436	0.0873348
sec3_rep1	9582226	4510595	0.529275
sec3_rep2	2874239	2621621	0.0878904
sec4_rep1	9571156	4355334	0.544952
sec4_rep2	1557296	1422811	0.086358
sec5_rep1	8713451	3986439	0.542496
sec5_rep2	3725931	3407867	0.085365
sec6_rep1	7759684	3587383	0.53769
sec6_rep2	3044446	2791467	0.0830952
sec7_rep1	7819680	3602330	0.539325
sec7_rep2	4151393	3799267	0.0848212
total	83511269	47874174	0.426734

## Sheet: Table S2
Table S2.Numbers of DEGs in each leaf section pairwise comparison
	sec1	sec2	sec3	sec4	sec5	sec6
sec2	134
sec3	280	51
sec4	213	241	155
sec5	725	745	285	22
sec6	640	543	194	34	3
sec7	1215	1447	1086	235	279	195

## Sheet: Table S3
Table S3. Expression values of 2,603 DEGs and K-means clusters.
gene_ID	sec1_FPKM	sec2_FPKM	sec3_FPKM	sec4_FPKM	sec5_FPKM	sec6_FPKM	sec7_FPKM	annotation	K-means Cluster
ChrSy.fgenesh.gene.14	1.78594	5.34383	4.71166	6.35304	7.995	9.1865	4.89939	expressed protein	other	LOC_Os03g20550
ChrSy.fgenesh.gene.47	1.00699	0	0	0	0	0	62.8837	expressed protein	group4	LOC_Os09g30400
LOC_Os01g01040	14.0243	18.5614	14.5595	15.7819	19.3321	17.0756	27.7026	expressed protein	group4
LOC_Os01g01120	99.5816	180.351	182.999	136.795	87.7715	92.9823	63.5293	enolase-phosphatase E1, putative, expressed	group3
LOC_Os01g01150	21.8235	30.0869	27.4507	18.3226	22.4701	23.9006	26.5442	RNA recognition motif, putative, expressed	group3
LOC_Os01g01390	12.086	12.2898	12.9718	17.8084	16.5314	22.6621	31.6462	expressed protein	group4
LOC_Os01g01484	22.142	30.8197	28.2503	8.04451	15.2498	21.0258	19.9958	light-mediated development protein DET1, putative, expressed	group3
LOC_Os01g01650	4.79182	4.41217	1.43824	1.10467	0.22394	0.204864	1.34632	isoflavone reductase homolog IRL, putative, expressed	group1
LOC_Os01g01840	23.3179	25.3724	29.4553	26.1946	5.64949	9.73751	2.78346	helix-loop-helix DNA-binding domain containing protein, expressed	group3
LOC_Os01g01870	81.619	102.127	83.0561	86.0212	48.9864	57.9063	28.0421	helix-loop-helix DNA-binding domain containing protein, expressed	group3
LOC_Os01g02080	59.5905	65.2885	61.6424	37.5425	23.8599	25.4774	20.9077	peptidyl-prolyl cis-trans isomerase, putative, expressed	group3
LOC_Os01g02150	26.9536	21.3996	14.0707	3.71387	3.81797	3.70886	7.33129	sulfated surface glycoprotein 185 precursor, putative, expressed	group1
LOC_Os01g02700	7.80466	15.8248	16.6343	26.2478	24.633	22.4411	24.6329	protein kinase domain containing protein, expressed	other
LOC_Os01g02870	44.5771	35.8379	18.8622	29.7423	14.713	20.5133	17.3833	auxin-induced protein 5NG4, putative, expressed	group1
LOC_Os01g02900	27.3704	9.23519	8.74774	4.47317	2.48447	2.63884	5.61913	glycosyltransferase, putative, expressed	group1
LOC_Os01g02920	16.4233	10.0869	8.06826	6.70607	3.18775	4.00639	5.7895	glycosyltransferase protein, putative, expressed	group1
LOC_Os01g02930	3.27331	1.99554	4.93048	1.56567	0.0976572	0.188513	0.766788	glycosyltransferase protein, putative, expressed	group3
LOC_Os01g02940	25.8613	11.8466	8.68879	6.4416	3.3059	2.92329	3.4266	glycosyltransferase protein, putative, expressed	group1
LOC_Os01g03310	387.412	354.187	331.055	275.854	130.93	223.421	138.8	BBTI1 - Bowman-Birk type bran trypsin inhibitor precursor, expressed	group1
LOC_Os01g03320	223.873	185.708	161.63	109.663	38.3975	66.8061	46.5019	BBTI2 - Bowman-Birk type bran trypsin inhibitor precursor, expressed	group1
LOC_Os01g03390	37.8264	20.241	12.0872	6.72229	3.56725	2.75873	8.54823	BBTI7 - Bowman-Birk type bran trypsin inhibitor precursor, expressed	group1
LOC_Os01g03680	51.7479	43.3251	21.1826	9.21431	4.25663	5.90696	0.246046	BBTI8 - Bowman-Birk type bran trypsin inhibitor precursor, expressed	group1
LOC_Os01g03730	17.8375	13.2527	8.41228	6.03299	3.25438	4.3879	16.0038	nuclease PA3, putative, expressed	group1
LOC_Os01g03870	3.43039	6.06748	3.5372	3.67709	0.979467	1.1388	1.84568	expressed protein	group2
LOC_Os01g04050	469.201	328.039	201.565	212.416	59.5402	69.4943	74.2425	BBTI12 - Bowman-Birk type bran trypsin inhibitor precursor, expressed	group1
LOC_Os01g04190	51.6375	60.0713	53.0002	38.9078	30.2767	43.5873	37.8818	transporter family protein, putative, expressed	group3
LOC_Os01g04330	38.8429	38.8026	31.159	28.5876	14.0259	18.293	10.0322	OsCML16 - Calmodulin-related calcium sensor protein, expressed	group1
LOC_Os01g04350	152.524	196.34	143.523	125.126	62.6786	69.5821	55.3322	hsp20/alpha crystallin family protein, putative, expressed	group2
LOC_Os01g04630	178.121	135.66	107.498	27.7577	28.6376	33.0533	40.9995	muconate cycloisomerase, putative, expressed	group1
LOC_Os01g04710	4.37013	1.96747	1.1816	0.978544	0.802361	0.468423	0.299181	aspartic proteinase, putative, expressed	group1
LOC_Os01g04920	4.8826	8.41148	9.43597	10.0651	11.9307	12.6948	19.015	glycosyl transferase, group 1 domain containing protein, expressed	group4
LOC_Os01g04950	28.4176	26.1688	24.4089	24.9318	15.8105	20.0186	24.7524	peptide transporter PTR2, putative, expressed	group1
LOC_Os01g05010	7.07419	6.28065	6.9193	5.4645	6.61093	9.7954	22.6947	mitochondrial glycoprotein, putative, expressed	group4
LOC_Os01g05810	5.67978	7.13495	6.38358	4.65401	2.19987	1.59991	3.1508	gamma-glutamyltranspeptidase 1 precursor, putative, expressed	group3
LOC_Os01g06310	8.79397	13.709	14.5896	22.1283	31.7512	42.9576	66.967	glycine-rich cell wall structural protein precursor, putative, expressed	group4
LOC_Os01g06660	5.66446	5.74941	4.41428	6.05017	3.31673	5.16628	35.9423	thiamine pyrophosphate enzyme, C-terminal TPP binding domain containing protein, expressed	group4
LOC_Os01g07370	57.3175	50.7621	40.5629	24.223	23.3132	25.9472	20.9381	KIP1, putative, expressed	group1
LOC_Os01g07420	3.0598	4.40655	3.69628	1.43556	1.57358	0.95174	0.571902	hydrolase, alpha/beta fold family protein, putative, expressed	group3
LOC_Os01g07530	23.236	20.5671	13.1511	10.1727	5.45969	6.56444	4.02432	uncharacterized glycosyltransferase, putative, expressed	group1
LOC_Os01g07590	5.81627	17.0884	23.1751	52.4021	45.5926	60.2142	41.8681	universal stress protein domain containing protein, putative, expressed	other
LOC_Os01g07770	10.0337	13.7708	5.80653	5.0725	1.7661	2.03643	2.14484	peroxidase precursor, putative, expressed	group2
LOC_Os01g07780	29.402	31.2629	10.8831	15.0676	7.07192	8.21397	5.29961	embryo-specific 3, putative, expressed	group2
LOC_Os01g07800	4.29469	4.54015	6.58759	19.4408	13.8597	13.4127	14.1235	thiol-disulphide oxidoreductase DCC, putative, expressed	other
LOC_Os01g07970	70.4071	102.223	80.5594	55.504	37.3901	56.5138	34.1681	expressed protein	group3
LOC_Os01g08090	0.755152	0.919395	1.15824	1.09639	0.664048	1.63188	19.7002	flavonol-3-O-glycoside-7-O-glucosyltransferase 1, putative, expressed	group4
LOC_Os01g08220	0	5.77096	1.02127	0	0.119046	0	0.143909	gibberellin 3-beta-dioxygenase 2-2, putative, expressed	group2
LOC_Os01g08440	7.46012	10.9542	11.785	13.4882	11.3561	21.4187	65.9536	UDP-glucoronosyl and UDP-glucosyl transferase domain containing protein, expressed	group4
LOC_Os01g08460	9.91234	19.9236	29.8731	40.7805	29.0264	43.0764	32.6251	TMS membrane protein/tumour differentially expressed protein, putative, expressed	other
LOC_Os01g08510	99.3459	99.9607	96.7531	28.719	39.4045	56.2459	34.1725	MAR-binding filament-like protein 1, putative, expressed	group3
LOC_Os01g09010	30.3759	27.4825	18.8473	16.2859	6.15956	9.11585	14.6864	transferase family protein, putative, expressed	group1
LOC_Os01g09120	9.012	12.9749	13.7762	5.27594	5.51107	7.03513	8.33736	Twin LOV 1, putative, expressed	group3
LOC_Os01g09220	50.6199	56.7971	44.5007	14.4447	8.42494	5.93257	3.57894	transposon protein, putative, CACTA, En/Spm sub-class, expressed	group3
LOC_Os01g09430	38.079	65.1591	45.5547	40.3567	19.319	29.3438	23.458	expressed protein	group3
LOC_Os01g09450	42.3595	56.6916	30.9787	25.4026	11.3729	11.1611	4.92196	OsIAA2 - Auxin-responsive Aux/IAA gene family member, expressed	group2
LOC_Os01g09540	381.645	446.372	412.265	489.316	250.491	297.278	146.704	HAD superfamily phosphatase, putative, expressed	group3
LOC_Os01g09590	14.5478	14.4866	11.0509	5.58128	2.83478	2.96647	3.71545	myb-like DNA-binding domain containing protein, putative, expressed	group2
LOC_Os01g09670	13.8651	7.96392	5.21542	5.47614	2.42434	3.07556	3.02302	pollen-specific protein SF21, putative, expressed	group1
LOC_Os01g09770	15.5093	16.3995	12.4558	8.82838	3.9583	4.52795	4.53448	expressed protein	group2
LOC_Os01g09830	3.18274	14.8506	11.4828	6.18264	2.18354	5.75442	1.18927	OsGrx_A2 - glutaredoxin subgroup III, expressed	group3
LOC_Os01g09880	6.49474	5.10116	2.65167	1.43574	0.564458	0.725602	1.01114	harpin-induced protein 1 domain containing protein, expressed	group1
LOC_Os01g10040	24.9196	28.8744	34.1581	34.1861	20.6661	18.2556	12.4364	cytochrome P450, putative, expressed	group3
LOC_Os01g10070	6.34322	14.1105	10.8007	7.19009	2.20572	5.68291	7.99664	expressed protein	group2
LOC_Os01g10110	4.84021	2.48664	1.1139	0.982666	0.3122	0.920168	1.42908	cytokinin dehydrogenase precursor, putative, expressed	group1
LOC_Os01g10210	31.9257	43.407	24.0838	7.30263	8.19267	6.64137	4.27208	lachrymatory factor synthase, putative, expressed	group2
LOC_Os01g10400	1001.75	2912.07	3205.44	8957.6	5771.78	7000.83	5364.48	expressed protein	other
LOC_Os01g10450	15.8316	19.2159	20.432	41.4059	31.7542	37.1052	43.4773	protein kinase domain containing protein, expressed	other
LOC_Os01g10950	34.7127	26.0183	18.8528	12.0099	7.26083	7.30964	7.90708	peptide-N4-asparagine amidase A, putative, expressed	group1
LOC_Os01g11054	183.529	257.687	243.026	182.398	105.378	118.971	70.7949	phosphoenolpyruvate carboxylase, putative, expressed	group3
LOC_Os01g11570	6.67235	5.73628	6.87394	7.26047	5.28296	6.86097	19.7456	GDSL-like lipase/acylhydrolase, putative, expressed	group4
LOC_Os01g11620	21.6252	13.2464	4.36423	5.03144	0.913117	0.734819	1.0322	GDSL-like lipase/acylhydrolase, putative, expressed	group1
LOC_Os01g11910	3.0247	4.25843	3.16299	4.62793	2.43988	4.06053	14.7457	basic helix-loop-helix, putative, expressed	group4
LOC_Os01g11946	51.5446	64.2303	59.905	24.4564	41.9368	46.6771	44.3197	ABC transporter, ATP-binding protein, putative, expressed	group3
LOC_Os01g12000	5.93939	3.98705	1.11256	1.7824	0.536538	0.723612	0.605481	expressed protein	group1
LOC_Os01g12160	11.0866	12.2392	8.79456	3.70274	2.19128	2.34944	0.592846	OsGH3.3 - Probable indole-3-acetic acid-amido synthetase, expressed	group2
LOC_Os01g12210	2.85048	5.7661	11.7184	24.6134	30.2526	39.1884	29.7223	aluminum-activated malate transporter, putative, expressed	other
LOC_Os01g12220	27.6451	34.9959	32.1302	13.5642	9.34345	11.8468	8.43494	uncharacterized protein family UPF0016 domain containing protein, expressed	group3
LOC_Os01g12320	50.8788	54.1457	32.2737	36.889	17.4087	22.9486	18.4186	GDSL-like lipase/acylhydrolase, putative, expressed	group2
LOC_Os01g12530	34.2966	52.0628	46.4226	25.6101	39.7099	58.2212	48.752	smr domain containing protein, expressed	other
LOC_Os01g12740	8.09863	12.6703	9.54288	6.46278	2.9863	3.66114	4.7173	cytochrome P450, putative, expressed	group2
LOC_Os01g12750	8.03499	13.9749	6.93861	5.14756	2.57679	3.10935	3.59453	cytochrome P450, putative, expressed	group2
LOC_Os01g12830	52.05	61.262	40.8847	38.8011	21.3465	22.3821	20.5436	erythronate-4-phosphate dehydrogenase domain containing protein, expressed	group2
LOC_Os01g13120	14.9703	29.8334	30.118	27.0161	11.7865	19.6042	8.84122	aquaporin protein, putative, expressed	group3
LOC_Os01g13210	199.966	174.355	118.38	60.7369	51.0505	60.6457	51.5564	salt stress root protein RS1, putative, expressed	group1
LOC_Os01g13480	50.9371	76.7746	69.2422	40.2523	23.0083	31.8228	23.3458	glutaredoxin, putative, expressed	group3
LOC_Os01g13690	642.648	636.777	553.02	375.939	203.643	190.858	96.7179	ligA, putative, expressed	group2
LOC_Os01g14670	23.1135	16.47	7.98426	2.10079	2.1622	1.6111	2.92227	Cupin domain containing protein, expressed	group1
LOC_Os01g14690	110.284	136.444	122.768	130.017	91.5994	116.155	93.2419	Lg106, putative, expressed	group3
LOC_Os01g14790	13.1252	12.1851	10.8983	18.7149	13.1913	17.8709	33.2152	expressed protein	group4
LOC_Os01g15320	16.5117	16.9329	7.06578	4.15084	1.65841	1.71405	1.18733	RALFL9 - Rapid ALkalinization Factor RALF family protein precursor, expressed	group2
LOC_Os01g15340	11.057	1.0316	1.75162	0	0	0	0	flowering promoting factor-like 1, putative, expressed	group1
LOC_Os01g15490	92.6763	104.295	94.3882	51.8117	60.8379	70.0475	63.3217	phosphoadenosine phosphosulfate, putative, expressed	group3
LOC_Os01g16130	24.8431	19.34	17.1385	6.13287	9.80284	7.97863	4.99265	retrotransposon protein, putative, unclassified, expressed	group1
LOC_Os01g16146	23.5457	18.1305	12.4189	17.8892	9.23605	15.5249	36.3792	phenazine biosynthesis protein, putative, expressed	group4
LOC_Os01g16170	8.04694	9.04154	12.4667	10.0774	10.9643	14.3147	20.4797	PQ loop repeat domain containing protein, expressed	group4
LOC_Os01g16414	9.11254	13.7648	11.7317	9.93821	13.7523	12.3509	17.9751	actin, putative, expressed	group4
LOC_Os01g16890	87.803	78.3123	70.0149	140.226	91.5969	95.862	184.438	ribosomal protein L7Ae, putative, expressed	group4
LOC_Os01g16900	45.446	41.5691	36.7057	32.7103	24.8706	32.1236	46.4095	dehydrogenase, putative, expressed	group1
LOC_Os01g16910	4.67981	7.33337	6.96095	5.68632	5.79033	6.70615	20.5422	outer mitochondrial membrane porin, putative, expressed	group4
LOC_Os01g16960	11.9791	10.4158	8.93821	13.8577	8.30684	9.49266	22.9562	pyruvate kinase, putative, expressed	group4
LOC_Os01g16970	32.7656	36.3405	30.7199	13.0324	16.6981	24.1137	30.3533	glucosidase II beta subunit-like domain containing protein, expressed	group3
LOC_Os01g17214	30.8524	73.0412	96.5406	55.5788	96.0319	120.621	79.8409	major facilitator superfamily antiporter, putative, expressed	other
LOC_Os01g17330	0.274558	0.270896	0.623522	0.832041	0.436903	0	6.83659	eukaryotic translation initiation factor 6, putative, expressed	group4
LOC_Os01g18050	34.7162	16.7937	14.2285	14.0043	5.53866	4.25403	5.09112	tubulin/FtsZ domain containing protein, putative, expressed	group1
LOC_Os01g18080	29.1509	23.8799	15.7916	26.4404	18.6614	23.081	62.4027	retrotransposon protein, putative, unclassified, expressed	group4
LOC_Os01g18850	15.8652	19.907	18.2572	26.5767	18.7551	24.3682	31.3287	OsSPL1 - SBP-box gene family member, expressed	other
LOC_Os01g19020	102.913	44.2383	24.2385	14.6813	5.61373	5.52323	5.4499	peroxidase precursor, putative, expressed	group1
LOC_Os01g19610	21.0051	19.5865	19.1904	9.87434	6.17775	4.63988	2.38363	plant protein of unknown function domain containing protein, expressed	group3
LOC_Os01g19970	18.4664	12.3451	7.54999	7.18465	4.51422	5.6555	2.87536	MYB family transcription factor, putative, expressed	group1
LOC_Os01g21034	34.5959	10.9878	9.09777	8.26076	1.41829	0	0.189854	pectinesterase, putative, expressed	group1
LOC_Os01g22010	104.547	67.3604	58.3323	35.7911	19.5072	24.2907	24.4791	S-adenosylmethionine synthetase, putative, expressed	group1
LOC_Os01g22370	17.307	9.89314	9.963	4.48671	1.39425	2.5625	2.34227	peroxidase precursor, putative, expressed	group1
LOC_Os01g22640	11.3926	6.75123	5.33695	3.89332	1.50376	2.52495	1.27574	GDSL-like lipase/acylhydrolase, putative, expressed	group1
LOC_Os01g22990	77.5862	88.8674	93.0533	53.4855	37.1815	63.8419	33.6948	acidic leucine-rich nuclear phosphoprotein 32-related protein 1, putative, expressed	group3
LOC_Os01g24690	92.4578	71.0318	68.4161	52.1017	48.505	50.5015	125.976	60S ribosomal protein L23A, putative, expressed	group4
LOC_Os01g24710	125.523	26.5311	10.1177	5.00202	1.97173	1.62049	0.320226	jacalin-like lectin domain containing protein, expressed	group1
LOC_Os01g25484	92.7453	153.912	126.354	124.921	67.5109	73.3184	51.4225	ferredoxin--nitrite reductase, putative, expressed	group3
LOC_Os01g25540	10.5752	13.6521	5.80353	4.38766	1.65215	2.39482	2.11065	RALFL6 - Rapid ALkalinization Factor RALF family protein precursor, expressed	group2
LOC_Os01g26120	14.3131	23.1543	14.0153	6.93402	4.65039	4.78409	6.06432	membrane associated DUF588 domain containing protein, putative, expressed	group2
LOC_Os01g27360	6.53534	1.90293	3.55041	7.23725	3.50813	4.92347	11.3066	glutathione S-transferase, putative, expressed	group4
LOC_Os01g28450	3.79251	30.2954	25.3936	31.329	4.68481	5.53216	8.11706	SCP-like extracellular protein, expressed	group3
LOC_Os01g28680	77.2026	94.4932	90.2113	40.8545	62.4619	75.9547	99.1475	WD domain, G-beta repeat domain containing protein, expressed	group3
LOC_Os01g28790	85.3536	100.334	65.6603	87.6242	32.2716	35.4647	15.1354	PRAS-rich protein, putative, expressed	group3
LOC_Os01g28989	142.783	190.082	171.326	135.521	120.635	148.665	101.786	expressed protein	group3
LOC_Os01g29830	24.1695	37.1789	35.6403	9.18959	15.5365	19.4662	18.5285	expressed protein	group3
LOC_Os01g31010	10.2504	10.3291	5.33464	1.55239	2.65169	2.23245	1.28686	retrotransposon, putative, centromere-specific, expressed	group1
LOC_Os01g31020	4.83426	5.36193	2.64633	1.97258	1.64788	0.885943	0.26002	retrotransposon protein, putative, unclassified, expressed	group2
LOC_Os01g31680	57.8737	82.9184	70.2621	62.5249	42.253	65.3985	53.627	uncharacterized protein sll0194, putative, expressed	group2
LOC_Os01g31690	2132.83	2749.18	2717.83	2423.63	1316.4	1438.41	844.911	oxygen-evolving enhancer protein 1, chloroplast precursor, putative, expressed	group3
LOC_Os01g31870	34.0653	28.3574	22.377	12.6743	13.7249	14.2696	18.0233	natural resistance-associated macrophage protein, putative, expressed	group1
LOC_Os01g32460	54.4081	20.6236	14.3744	6.79927	2.32176	3.31499	1.16476	expressed protein	group1
LOC_Os01g32660	32.2186	36.2386	35.5066	18.1364	20.3974	22.7383	27.8049	STE_MEK_ste7_MAP2K.2 - STE kinases include homologs to sterile 7, sterile 11 and sterile 20 from yeast, expressed	group3
LOC_Os01g32670	1.13481	1.56631	0	1.92533	0.53124	0.543697	50.958	expressed protein	group4
LOC_Os01g32780	16.2425	16.5498	21.2669	16.3113	11.3742	14.6584	63.1775	universal stress protein domain containing protein, putative, expressed	group4
LOC_Os01g32830	225.85	211.154	181.287	190.683	111.997	103.666	58.8533	expressed protein	group1
LOC_Os01g33490	3.11954	6.58473	2.38009	4.97734	1.58618	1.45891	0.745493	OsFBX10 - F-box domain containing protein, expressed	group3
LOC_Os01g34610	0.570362	2.18285	2.422	2.13978	2.55289	3.85099	7.95515	expressed protein	group4
LOC_Os01g34780	21.1361	23.3965	27.382	7.76237	12.6072	21.8249	21.1829	protein binding protein, putative, expressed	group3
LOC_Os01g34790	4.03223	13.3056	13.2024	16.6606	8.54679	12.9857	5.32866	expressed protein	group3
LOC_Os01g35580	33.1235	36.3757	34.2783	35.7022	43.6264	54.7651	117.257	expressed protein	group4
LOC_Os01g35789	103.818	137.138	144.013	75.9709	70.4109	117.887	83.0813	expressed protein	group3
LOC_Os01g36070	40.2346	25.3416	15.0563	13.573	8.25922	6.86381	4.74594	nodulin MtN3 family protein, putative, expressed	group1
LOC_Os01g36350	8.12159	6.58794	4.01776	3.05392	1.63914	2.85296	1.80083	cytochrome P450, putative, expressed	group1
LOC_Os01g37040	26.9291	30.5628	23.393	9.57671	5.86261	11.4783	7.48133	retrotransposon protein, putative, Ty1-copia subclass, expressed	group3
LOC_Os01g37130	93.1304	152.08	157.633	149.892	106.236	138.247	92.5987	protein phosphatase 2C, putative, expressed	group3
LOC_Os01g37460	12.6337	7.06974	7.3188	3.16396	1.81748	2.11235	0.507664	zinc finger family protein, putative, expressed	group1
LOC_Os01g37690	29.7445	76.5739	83.323	103.698	67.9862	96.9548	71.1798	sodium/calcium exchanger protein, putative, expressed	other
LOC_Os01g37870	27.3524	43.2531	39.4883	14.2518	27.0766	31.9158	26.4889	PPR repeat domain containing protein, putative, expressed	group3
LOC_Os01g38229	147.422	99.9657	66.5883	68.3139	32.9285	28.4634	17.7868	peptidyl-prolyl isomerase, putative, expressed	group1
LOC_Os01g38580	1.66039	6.1962	0.439124	0.227207	0	0	0.258839	beta,beta-carotene 9,10-dioxygenase, putative, expressed	group2
LOC_Os01g38610	11.1295	8.01354	3.43608	0.976175	0.512589	0.168502	0	helix-loop-helix DNA-binding domain containing protein, expressed	group1
LOC_Os01g38650	0.637576	2.14213	6.5694	1.85675	0.562831	0.745855	0.603609	expressed protein	group3
LOC_Os01g38660	18.9249	22.0903	20.4188	9.45542	4.23243	7.72069	7.67493	expressed protein	group3
LOC_Os01g38980	25.4927	39.536	40.4555	36.331	21.8675	22.831	18.7066	calmodulin-binding protein, putative, expressed	group3
LOC_Os01g39000	51.1582	39.7501	33.986	32.2623	21.2176	29.2446	10.4206	ZmGR2c, putative, expressed	group1
LOC_Os01g39110	2.48213	2.36817	2.56595	0.859771	0.582225	1.79494	3.93126	ZOS1-10 - C2H2 zinc finger protein, expressed	group3
LOC_Os01g39890	9.81216	10.2347	7.95012	5.821	2.92411	3.44494	3.23471	transposon protein, putative, unclassified, expressed	group2
LOC_Os01g40070	20.0604	30.2095	24.3788	10.5336	5.00774	6.62042	5.62715	expressed protein	group3
LOC_Os01g40280	1.61029	1.55342	0.68987	2.26862	1.50649	2.34213	7.10165	integral membrane protein, putative, expressed	group4
LOC_Os01g40310	94.2934	136.8	129.153	102.985	67.0275	75.8781	46.8473	expressed protein	group3
LOC_Os01g40330	23.9132	23.6216	23.1719	24.0735	26.9411	32.2112	48.5428	DUF630/DUF632 domains containing protein, putative, expressed	group4
LOC_Os01g40630	258.503	316.676	221.22	317.616	183.803	218.581	106.806	uncharacterized protein PA4923, putative, expressed	group3
LOC_Os01g40990	10.3933	12.0203	10.538	4.37897	7.06465	9.63547	13.6171	expressed protein	group3
LOC_Os01g41420	14.2054	29.4023	12.7798	5.01282	1.74908	1.77549	0.875871	transmembrane amino acid transporter protein, putative, expressed	group2
LOC_Os01g41430	0.159371	0.659976	0.573946	1.49609	0.56273	0.538591	7.74134	UDP-glucoronosyl and UDP-glucosyl transferase, putative, expressed	group4
LOC_Os01g41550	7.68896	4.0313	4.38792	3.16868	0.853311	2.10017	1.2825	aspartic proteinase, putative, expressed	group1
LOC_Os01g41710	80.2994	197.407	118.736	93.4773	33.4387	33.0489	5.10027	chlorophyll A-B binding protein, putative, expressed	group3
LOC_Os01g41900	14.0105	29.2582	19.7121	20.606	11.8563	16.012	8.29622	Myb transcription factor, putative, expressed	group3
LOC_Os01g42190	3.90804	11.5882	5.12137	8.50896	1.84306	3.50567	6.95765	heat shock protein DnaJ, putative, expressed	group2
LOC_Os01g42320	9.42514	4.78992	5.54765	4.85921	3.19315	2.37668	1.585	aspartic proteinase nepenthesin-2 precursor, putative, expressed	group1
LOC_Os01g42380	4.95847	3.9536	3.51928	3.78745	2.91182	3.74772	47.8319	pleiotropic drug resistance protein, putative, expressed	group4
LOC_Os01g42520	129.217	56.0891	35.5157	24.8166	5.01722	1.66473	1.51812	expressed protein	group1
LOC_Os01g43230	39.6299	27.0759	20.9002	5.66277	9.58372	9.96756	2.84486	expressed protein	group1
LOC_Os01g43370	26.7477	26.9347	26.1889	34.1001	26.1846	28.6553	66.2353	CPuORF17 - conserved peptide uORF-containing transcript, expressed	group4
LOC_Os01g43460	3.44483	1.87379	1.65344	1.76155	0.647086	1.67279	6.26632	C4-dicarboxylate transporter/malic acid transport protein, expressed	group4
LOC_Os01g43680	28.312	42.1586	30.6422	30.7844	31.5317	36.9221	52.3518	CPuORF29 - conserved peptide uORF-containing transcript, expressed	group4
LOC_Os01g43700	5.61831	9.61343	10.4985	12.414	10.0022	13.491	31.1451	cytochrome P450 72A1, putative, expressed	group4
LOC_Os01g43710	46.0455	52.0208	53.6746	27.5554	39.1727	55.042	199.303	cytochrome P450 72A1, putative, expressed	group4
LOC_Os01g43740	0.917832	0.409032	0.587076	1.6899	0.908323	2.32882	55.797	cytochrome P450 72A1, putative, expressed	group4
LOC_Os01g43774	0	0	0	0.261918	0.0834641	0.155614	24.1141	cytochrome P450 72A1, putative, expressed	group4
LOC_Os01g43851	0.5759	0.458338	0.172034	0.695443	0.521682	0.517555	4.57329	cytochrome P450 72A1, putative, expressed	group4
LOC_Os01g43870	36.7154	47.0032	44.4261	21.331	29.3896	42.6204	45.0073	NLI interacting factor-like phosphatase, putative, expressed	group3
LOC_Os01g44050	18.123	34.3308	26.6764	8.60423	5.46479	6.2191	13.9397	siroheme synthase, putative, expressed	group2
LOC_Os01g45110	0	0	0	0.606283	0	0.365711	46.3217	anthocyanin 3-O-beta-glucosyltransferase, putative, expressed	group4
LOC_Os01g45250	8.78199	12.2485	10.1717	6.10792	3.01229	4.34739	14.691	DUF1645 domain containing protein, putative, expressed	group3
LOC_Os01g45274	7561.81	8461.46	7570.68	7972.67	4212.8	3265.97	1195.93	carbonic anhydrase, chloroplast precursor, putative, expressed	group3
LOC_Os01g45640	7.37013	2.91596	3.02071	5.93716	1.90159	2.60472	95.5561	tat pathway signal sequence family protein, expressed	group4
LOC_Os01g45990	4.75216	4.66373	3.19851	3.3099	1.36305	1.45278	1.24956	potassium channel AKT1, putative, expressed	group1
LOC_Os01g46120	13.9447	18.4876	12.848	7.45524	5.08389	4.79816	4.00091	GDSL-like lipase/acylhydrolase, putative, expressed	group2
LOC_Os01g46350	4.84395	0.737776	1.45193	1.50529	0.653538	0.345792	0.350316	proteins of unknown function domain containing protein, expressed	group1
LOC_Os01g46590	14.7969	15.082	14.4418	2.75375	6.32426	11.1265	11.4636	expressed protein	group3
LOC_Os01g46720	410.148	533.747	505.744	244.067	261.229	252.01	143.331	expressed protein	group3
LOC_Os01g46750	44.5519	56.6019	61.653	25.9575	44.7864	59.5252	67.9678	AMP-binding enzyme, putative, expressed	group3
LOC_Os01g47070	1.59775	3.81257	7.54636	4.26338	2.00762	1.7431	1.04499	glycosyl hydrolase, putative, expressed	group3
LOC_Os01g47080	11.3931	7.88199	6.07421	3.7804	4.0249	3.59783	2.12346	pyruvate kinase, putative, expressed	group1
LOC_Os01g47400	15.968	9.09978	6.48783	2.71547	0.914928	0.948741	0.467922	OsMan01 - Endo-Beta-Mannanase, expressed	group1
LOC_Os01g47530	76.4511	82.6599	83.4278	38.0138	65.6815	70.9757	59.3123	CGMC_MAPKCMGC_2.6 - CGMC includes CDA, MAPK, GSK3, and CLKC kinases, expressed	group3
LOC_Os01g47560	5.31496	4.22285	3.95831	1.54535	0.69232	1.99448	3.68366	WRKY16, expressed	group1
LOC_Os01g47690	23.0383	28.3388	27.2361	23.8121	24.4695	28.5553	67.8177	metallo-beta-lactamase family protein, putative, expressed	group4
LOC_Os01g47730	13.9942	25.5339	23.661	14.4919	7.24808	11.0766	4.90854	ras-related protein, putative, expressed	group3
LOC_Os01g47760	37.253	24.4271	19.9372	9.98018	3.47018	5.14561	6.32723	OsGrx_I1 - glutaredoxin subgroup III, expressed	group1
LOC_Os01g48130	5.67237	3.39442	2.3276	1.1729	0.881644	0.890293	9.9681	no apical meristem protein, putative, expressed	group4
LOC_Os01g48360	2.21499	1.9301	0	2.83635	2.98353	2.73756	10.1213	expressed protein	group4
LOC_Os01g48390	10.581	9.12196	4.91716	4.83909	2.23678	2.35238	3.2269	expressed protein	group1
LOC_Os01g48790	27.9498	27.3584	27.5069	13.8557	19.6243	22.7726	26.0165	YT521-B-like family domain containing protein, expressed	group3
LOC_Os01g48990	215.13	269.084	242.968	174.853	162.474	183.946	124.781	uncharacterized kinase mug58, putative, expressed	group3
LOC_Os01g49060	10.0965	14.0402	12.301	15.7332	10.3193	14.9817	19.0402	prenyltransferase, putative, expressed	other
LOC_Os01g49320	13.6638	16.568	18.3161	18.625	11.2334	10.1011	4.53263	glycosyl hydrolase, putative, expressed	group3
LOC_Os01g49470	308.714	326.031	292.513	122.28	135.748	123.958	75.3553	E3 ubiquitin ligase, putative, expressed	group3
LOC_Os01g49670	23.3002	30.418	28.9524	10.7497	13.2494	21.3172	18.0207	cytidylyltransferase domain containing protein, expressed	group3
LOC_Os01g49710	0.85545	1.05775	0.959441	0	0.170067	0	7.41343	glutathione S-transferase, putative, expressed	group4
LOC_Os01g49720	1.32016	1.17656	1.4686	4.29598	1.83184	1.51736	11.6205	glutathione S-transferase, putative, expressed	group4
LOC_Os01g49740	49.8758	66.9026	65.6921	46.9255	28.0791	37.2377	26.4561	expressed protein	group3
LOC_Os01g49820	2.40686	2.80946	2.70125	3.67931	3.99144	4.66172	9.51945	lipid phosphatase protein, putative, expressed	group4
LOC_Os01g50080	19.0016	15.737	13.3763	3.82461	5.76124	5.18586	2.76123	MDR-like ABC transporter, putative, expressed	group1
LOC_Os01g50100	3.16354	3.84936	4.12704	4.72292	3.78827	5.06236	37.6715	ABC transporter, ATP-binding protein, putative, expressed	group4
LOC_Os01g50160	8.2103	6.5389	5.07345	3.59502	4.23105	3.98775	34.8008	MDR-like ABC transporter, putative, expressed	group4
LOC_Os01g50370	2.60753	2.18725	5.22534	1.38788	0.681584	0.88794	2.08507	STE_MEKK_ste11_MAP3K.4 - STE kinases include homologs to sterile 7, sterile 11 and sterile 20 from yeast, expressed	group3
LOC_Os01g50400	4.33002	1.80019	1.6945	0.365331	0.328268	0.215372	0.400767	STE_MEKK_ste11_MAP3K.5 - STE kinases include homologs to sterile 7, sterile 11 and sterile 20 from yeast, expressed	group1
LOC_Os01g50410	6.49943	4.5563	4.38611	2.12026	0.624387	0.97834	0.740803	STE_MEKK_ste11_MAP3K.6 - STE kinases include homologs to sterile 7, sterile 11 and sterile 20 from yeast, expressed	group1
LOC_Os01g50420	4.8301	6.8586	2.13372	1.16379	1.18652	0.302625	0.480749	STE_MEKK_ste11_MAP3K.7 - STE kinases include homologs to sterile 7, sterile 11 and sterile 20 from yeast, expressed	group2
LOC_Os01g50720	5.87182	4.54859	1.97562	1.20027	0.45103	0.609222	1.38565	MYB family transcription factor, putative, expressed	group1
LOC_Os01g50840	6.5642	19.1288	14.1682	7.933	4.18878	4.9763	4.71253	expressed protein	group3
LOC_Os01g50849	32.9465	46.6347	45.6972	29.8316	30.4912	34.4828	23.8944	expressed protein	group3
LOC_Os01g50940	3.62461	5.10645	3.30134	2.27638	0.740303	0.98364	0.556755	helix-loop-helix DNA-binding domain containing protein, expressed	group2
LOC_Os01g51360	108.101	132.62	115.805	108.975	54.1294	74.8455	46.7204	lipase, putative, expressed	group3
LOC_Os01g51570	1.93022	6.01886	3.33881	7.50734	1.06559	2.02717	1.3775	glycosyl hydrolases family 17, putative, expressed	group3
LOC_Os01g51754	33.9011	40.413	34.3804	15.2165	19.2819	21.4904	19.7282	alpha-amylase precursor, putative, expressed	group3
LOC_Os01g51980	65.7607	46.6937	41.684	37.2407	21.5982	27.4598	15.1816	alliin lyase precursor, putative, expressed	group1
LOC_Os01g52110	64.2769	78.3	76.3283	113.354	119.323	126.724	160.834	RING finger and CHY zinc finger domain-containing protein 1, putative, expressed	other
LOC_Os01g52170	12.5441	26.9143	29.6831	22.9285	34.7412	47.4018	47.377	expressed protein	other
LOC_Os01g52230	2.531	5.21415	5.29485	2.34074	1.83283	4.66973	20.6415	phosphoethanolamine/phosphocholine phosphatase, putative, expressed	group4
LOC_Os01g52240	7.38601	9.80639	2.86228	2.86983	0.369967	1.042	0	chlorophyll A-B binding protein, putative, expressed	group2
LOC_Os01g52470	0	0	0	0.185392	0	0	3.58355	elongation factor, putative, expressed	group4
LOC_Os01g53020	32.3099	76.1268	77.2078	91.9124	85.3372	94.5987	78.4735	heat shock protein DnaJ, putative, expressed	other
LOC_Os01g53220	6.0758	18.4725	8.07935	10.2573	4.49208	7.15867	12.8219	HSF-type DNA-binding domain containing protein, expressed	group2
LOC_Os01g53240	6.16274	13.2571	5.94914	2.51384	1.5278	1.78495	3.0653	BURP domain containing protein, expressed	group2
LOC_Os01g53330	81.0922	102.282	114.561	114.192	63.4239	79.3544	41.1334	anthocyanidin 5,3-O-glucosyltransferase, putative, expressed	group3
LOC_Os01g53350	6.64572	8.89397	11.7246	15.776	9.42186	14.1442	59.9732	anthocyanidin 5,3-O-glucosyltransferase, putative, expressed	group4
LOC_Os01g53680	7.11214	5.6725	4.37143	6.9724	5.86137	5.98244	14.2562	6-phosphofructokinase, putative, expressed	group4
LOC_Os01g53890	8.68082	15.4793	17.2405	22.8846	19.7678	24.436	27.3004	RNA methyltransferase, TrmH family protein, putative, expressed	other
LOC_Os01g54020	45.6491	48.7822	40.4071	14.2409	18.2154	24.4667	15.3465	tRNA synthetase, putative, expressed	group3
LOC_Os01g54240	10.4998	14.1955	13.409	9.28515	12.8253	14.0071	22.5415	nucleoporin, putative, expressed	group4
LOC_Os01g54300	5.36404	3.87684	1.44261	1.1293	0.464545	0.771784	0.576184	OsMan02 - Endo-Beta-Mannanase, expressed	group1
LOC_Os01g54560	21.5837	24.836	21.9326	13.8693	16.2076	16.8508	14.0466	trehalose synthase, putative, expressed	group3
LOC_Os01g54620	15.3833	14.6978	9.67636	4.86365	3.34065	2.60965	2.66417	CESA4 - cellulose synthase, expressed	group2
LOC_Os01g54870	66.7097	51.7967	56.7799	66.3042	52.5168	58.4918	133.563	60S ribosomal protein L18a, putative, expressed	group4
LOC_Os01g55190	7.64768	4.88536	3.52013	3.86649	1.46856	1.66837	1.6371	expressed protein	group1
LOC_Os01g55290	40.3123	52.2677	60.2576	22.4753	33.9084	40.8018	37.5424	PPR repeat domain containing protein, putative, expressed	group3
LOC_Os01g55750	7.20989	11.217	14.248	18.9923	14.4482	30.5487	22.4682	TCP family transcription factor, putative, expressed	other
LOC_Os01g56370	12.2588	17.4198	14.0369	5.26762	4.82435	9.04855	5.75334	wax synthase, putative, expressed	group3
LOC_Os01g56450	9.67119	3.73636	3.8412	3.39776	0.885809	0.99394	1.35194	DUF567 domain containing protein, putative, expressed	group1
LOC_Os01g56670	130.599	177.8	148.59	481.502	273	246.929	154.09	glycosyl hydrolase family 47 domain contain protein, expressed	other
LOC_Os01g56780	43.8958	57.559	51.795	36.2576	40.8047	51.889	60.8661	plus-3 domain containing protein, expressed	group3
LOC_Os01g56890	65.3978	73.4852	66.9333	26.1576	28.7637	30.3412	30.9416	expressed protein	group3
LOC_Os01g56930	28.8296	20.8592	13.0054	8.80078	7.2527	6.46409	10.404	eukaryotic aspartyl protease domain containing protein, expressed	group1
LOC_Os01g57050	5.66474	4.63529	1.02882	2.14775	0.607564	0	0.60654	expressed protein	group1
LOC_Os01g57110	15.5088	17.3065	16.1019	10.6495	16.4621	18.8408	25.1463	SNF2 family N-terminal domain containing protein, expressed	group4
LOC_Os01g57410	22.1238	23.5481	20.4335	12.7876	14.8556	13.0681	12.38	pentatricopeptide repeat domain containing protein, putative, expressed	group1
LOC_Os01g57730	5.96845	3.61417	3.49865	3.80354	1.35751	1.79152	0.996753	peroxidase precursor, putative, expressed	group1
LOC_Os01g58010	2.08237	3.45316	4.81347	0	2.1874	1.66511	2.5048	ATP synthase, A subunit family protein, putative, expressed	group3
LOC_Os01g58020	96.5028	93.0059	58.4247	37.0859	17.9989	13.101	14.7687	ribulose bisphosphate carboxylase large chain precursor, putative, expressed	group2
LOC_Os01g58022	404.072	449.183	462.367	100.147	198.769	256.05	106.94	NADPH-dependent oxidoreductase, putative, expressed	group3
LOC_Os01g58024	249.337	300.242	320.281	48.7706	103.179	135.599	43.5543	NADPH-dependent oxidoreductase, putative, expressed	group3
LOC_Os01g58080	5.23447	10.0661	7.9563	7.60839	6.79199	10.345	15.0458	membrane-associated salt-inducible protein, putative, expressed	group4
LOC_Os01g58100	40.3802	26.1625	24.9048	7.76719	3.65616	6.11023	0.956034	polyphenol oxidase, putative, expressed	group1
LOC_Os01g58114	23.4428	26.4082	22.1843	10.7522	17.1256	20.4563	33.6337	expressed protein	group3
LOC_Os01g58280	2.0542	3.64531	3.47501	1.61644	1.29147	2.55994	29.2786	OsSub8 - Putative Subtilisin homologue, expressed	group4
LOC_Os01g58290	5.37953	2.57857	1.67858	2.44361	1.23721	1.62037	6.04455	OsSub9 - Putative Subtilisin homologue, expressed	group1
LOC_Os01g58459	20.4435	26.0965	22.645	8.45714	12.6553	15.9174	15.9993	expressed protein	group3
LOC_Os01g58640	0.710244	0.523776	1.37884	1.2308	1.46344	2.11121	9.07429	nucleotide pyrophosphatase/phosphodiesterase, putative, expressed	group4
LOC_Os01g58870	94.338	72.9307	56.3965	45.7321	24.6593	25.9003	23.6108	domain of unknown function, DUF250 domain containing protein, expressed	group1
LOC_Os01g59000	1.11269	0	1.22104	2.90216	0.679694	1.37936	4.37397	cytochrome P450, putative, expressed	group4
LOC_Os01g59090	197.989	163.571	150.487	148.327	71.3634	78.6101	38.913	thylakoid lumenal 20 kDa protein, putative, expressed	group1
LOC_Os01g59150	34.5367	22.5138	14.2996	19.8023	10.566	7.52684	3.56725	tubulin/FtsZ domain containing protein, putative, expressed	group1
LOC_Os01g59350	6.04587	10.7922	11.3685	16.2922	13.3381	17.4682	18.8296	transcription factor, putative, expressed	other
LOC_Os01g60020	1.63829	2.01545	2.2424	7.49376	0.663786	1.59615	2.46859	NAC domain transcription factor, putative, expressed	group3
LOC_Os01g60260	3.35889	4.95487	4.14446	5.19809	5.04632	6.7749	15.5765	KH domain containing protein, putative, expressed	group4
LOC_Os01g60420	9.25693	14.3819	9.3676	5.26449	3.08385	6.16472	8.54433	expressed protein	group2
LOC_Os01g60600	9.59315	2.92641	3.51066	2.11061	0.762444	0.560207	0.590249	WRKY108, expressed	group1
LOC_Os01g60770	110.053	51.0853	33.5655	23.4992	8.65332	7.75482	6.08359	expansin precursor, putative, expressed	group1
LOC_Os01g60830	8.85948	7.66341	11.8593	30.4759	43.6	40.6269	55.1675	expressed protein	other
LOC_Os01g61070	12.2512	13.649	11.952	14.0053	19.7241	30.872	51.2076	heavy metal-associated domain containing protein, expressed	group4
LOC_Os01g61080	3.27296	10.8843	10.3419	7.31611	3.04702	4.28107	1.92771	WRKY24, expressed	group3
LOC_Os01g61320	19.1705	28.2641	34.2134	23.3843	24.3744	30.3196	28.8309	thioredoxin, putative, expressed	other
LOC_Os01g61350	1.22293	7.33292	1.56808	1.49989	0.753678	1.96209	0.938302	glutaredoxin, putative, expressed	group2
LOC_Os01g61400	5.60964	12.49	12.3895	16.2862	16.1022	22.2029	29.6658	sufB/sufD domain containing protein, putative, expressed	group4
LOC_Os01g61560	28.1619	40.5634	35.3844	16.4746	19.1297	23.0236	32.2547	phosphatidate cytidylyltransferase, putative, expressed	group3
LOC_Os01g61670	48.8125	82.9421	84.6429	103.481	52.8364	75.0662	47.0828	ureidoglycolate hydrolase, putative, expressed	group3
LOC_Os01g61890	33.1164	33.8781	33.2718	15.4388	18.6822	25.9566	30.8531	AT hook motif family protein, expressed	group3
LOC_Os01g61990	4.5618	6.53174	3.42829	2.64281	1.51022	2.60152	7.32561	ankyrin repeat-containing protein, putative, expressed	group1
LOC_Os01g62020	36.2142	26.9365	22.8793	10.8757	12.1784	15.487	20.6659	NAD dependent epimerase/dehydratase family domain containing protein, expressed	group1
LOC_Os01g62200	9.16444	5.32858	4.69284	2.97679	0.964351	1.71757	0.926501	domain of unknown function DUF966 domain containing protein, expressed	group1
LOC_Os01g62300	42.1346	35.5843	37.7427	44.1501	32.8542	38.4193	93.5133	SLT1 protein, putative, expressed	group4
LOC_Os01g62420	34.2004	30.4485	32.4805	30.3798	32.1097	36.2631	74.671	triosephosphate isomerase, cytosolic, putative, expressed	group4
LOC_Os01g62490	3.78412	3.04997	3.90272	3.51253	2.0904	0.63097	1.47763	laccase precursor protein, putative, expressed	group3
LOC_Os01g62870	46.5645	34.1386	27.7111	33.4474	35.0906	34.1529	64.6066	oxidoreductase, aldo/keto reductase family protein, putative, expressed	group4
LOC_Os01g62920	5.78293	7.66912	5.55381	5.25968	2.90282	2.54986	2.08633	homeodomain protein, putative, expressed	group3
LOC_Os01g63060	6.51833	8.75251	4.439	6.00689	6.5763	9.53495	24.0006	phosphatidic acid phosphatase-related, putative, expressed	group4
LOC_Os01g63190	98.694	69.3555	30.3453	16.3622	4.28098	2.31924	2.58632	laccase precursor protein, putative, expressed	group1
LOC_Os01g63210	59.6679	82.0942	83.8723	118.838	71.5693	88.614	217.833	SOUL heme-binding protein, putative, expressed	group4
LOC_Os01g63620	58.1159	34.1905	32.4029	24.9418	12.6673	14.6054	22.8393	expressed protein	group1
LOC_Os01g63770	25.7188	19.6955	18.0749	18.4162	9.72831	10.1007	7.055	transmembrane amino acid transporter protein, putative, expressed	group1
LOC_Os01g64170	22.5515	22.0112	17.788	13.8141	7.81694	10.6089	10.2626	glycosyl hydrolases family 17, putative, expressed	group2
LOC_Os01g64250	9.39976	8.52256	7.86518	5.46317	3.53055	3.29318	2.34103	hemerythrin family protein, expressed	group1
LOC_Os01g64360	5.39126	10.5336	3.59165	1.82642	1.28193	1.27027	2.56539	MYB family transcription factor, putative, expressed	group2
LOC_Os01g64560	8.07266	10.8849	12.5439	5.61744	10.5571	14.4046	18.5933	helix-loop-helix DNA-binding protein, putative, expressed	other
LOC_Os01g64670	94.3585	126.534	111.222	144.41	99.4169	108.117	54.9713	soluble inorganic pyrophosphatase, putative, expressed	group3
LOC_Os01g64910	0	0.682085	0	0	0	0.171499	4.8638	anthocyanidin 5,3-O-glucosyltransferase, putative, expressed	group4
LOC_Os01g64960	758.328	940.068	900.2	935.938	483.741	543.402	329.785	chlorophyll A-B binding protein, putative, expressed	group3
LOC_Os01g65100	325.095	365.968	313.676	239.565	115.959	133.415	87.0472	peptide transporter, putative, expressed	group3
LOC_Os01g65110	57.5431	74.9353	63.6639	49.3825	25.1258	30.8521	21.4395	POT family protein, expressed	group3
LOC_Os01g65130	5.21722	9.45869	6.63511	1.24309	1.77581	4.18243	2.25027	peptide transporter, putative, expressed	group3
LOC_Os01g65190	1.20262	4.55443	1.6636	1.87602	0.684858	1.42077	0.929882	POT domain containing peptide transporter, putative, expressed	group2
LOC_Os01g65260	29.5072	64.0441	49.1901	33.6634	20.0408	26.6233	19.5576	amidophosphoribosyltransferase, chloroplast precursor, putative, expressed	group3
LOC_Os01g65370	12.1442	20.461	15.3337	12.3951	4.09891	4.79567	3.71851	MYB family transcription factor, putative, expressed	group3
LOC_Os01g65440	1.95892	4.17054	2.60172	0.243589	0.176492	0.629943	0.339127	universal stress protein domain containing protein, putative, expressed	group3
LOC_Os01g65460	4.21758	2.22508	1.05999	0.992534	1.0409	0.619928	1.96265	beta-galactosidase precursor, putative, expressed	group1
LOC_Os01g65480	5.83288	4.27029	2.55048	3.20983	1.14582	0.914305	0.80573	dnaJ domain containing protein, expressed	group1
LOC_Os01g65520	7.70434	8.51436	6.55276	2.19252	3.05845	4.58543	14.857	Sad1 / UNC-like C-terminal domain containing protein, putative, expressed	group4
LOC_Os01g65550	3.67763	3.95525	2.64195	2.26887	1.28646	1.74464	5.36255	RNA recognition motif containing protein, putative, expressed	group1
LOC_Os01g65780	44.784	41.4522	31.3589	24.3675	21.38	21.127	15.6481	glycosyl transferase, putative, expressed	group2
LOC_Os01g65992	49.6944	73.2609	59.835	42.5773	30.606	35.5665	22.2619	expressed protein	group3
LOC_Os01g66200	22.0851	12.5773	8.14223	5.823	4.21216	3.80355	4.9123	expressed protein	group1
LOC_Os01g66610	38.6544	31.5871	26.9081	21.3541	9.95668	12.4127	4.67578	serine/threonine-protein kinase receptor precursor, putative, expressed	group1
LOC_Os01g66890	43.2153	61.3349	67.8088	102.203	86.9793	88.587	65.2715	BTBZ1 - Bric-a-Brac, Tramtrack, and Broad Complex BTB domain with TAZ zinc finger and Calmodulin-binding domains, expressed	other
LOC_Os01g67090	5.28942	5.75556	3.10089	1.04104	0.947762	0.657706	0.922566	IQ calmodulin-binding motif domain containing protein, expressed	group2
LOC_Os01g67240	4.40774	2.34577	1.75429	1.27757	0.672854	0.665243	0.769965	formin-like protein 1 precursor, putative, expressed	group1
LOC_Os01g67370	58.6155	59.5995	47.1321	21.5726	20.4858	24.7224	11.2153	expressed protein	group3
LOC_Os01g67540	15.0888	7.62027	8.33273	3.67282	1.34519	1.29537	2.22876	AMP-binding domain containing protein, expressed	group1
LOC_Os01g67550	2.9506	3.02615	2.28178	1.03595	2.3828	3.52912	7.99349	FAD binding domain containing protein, expressed	group4
LOC_Os01g67720	28.8434	34.3097	27.4241	16.1413	14.784	19.3384	18.0376	ABC1 family domain containing protein, putative, expressed	group3
LOC_Os01g67810	10.7688	12.2459	12.8975	7.64299	3.20596	4.38287	2.2788	transposon protein, putative, unclassified, expressed	group3
LOC_Os01g67820	2.98549	4.81906	3.12858	2.00177	1.12179	0.712556	0.657111	exo70 exocyst complex subunit domain containing protein, expressed	group2
LOC_Os01g67950	9.9168	4.82272	3.3815	8.07309	1.04732	1.24641	0	ubiquitin family protein, putative, expressed	group1
LOC_Os01g68269	23.1262	76.5853	57.9085	79.2556	42.6012	57.8413	25.5242	expressed protein	group3
LOC_Os01g68300	52.7407	220.93	457.509	1283.68	1538.32	2289.62	1436.32	expressed protein	other
LOC_Os01g68320	62.9962	67.508	56.2265	45.7672	51.5574	56.3543	76.8577	DEAD-box ATP-dependent RNA helicase 30, putative, expressed	group3
LOC_Os01g68720	0.52903	0	1.34869	0.978482	0.327683	0.26954	6.27237	keratin, type I cytoskeletal 9, putative, expressed	group4
LOC_Os01g68790	77.147	66.1949	56.7435	89.32	63.4028	78.2246	124.308	RNA recognition motif containing protein, putative, expressed	group4
LOC_Os01g69030	16.9258	39.9311	43.403	54.592	36.8416	50.9493	41.9798	sucrose-phosphate synthase, putative, expressed	other
LOC_Os01g69070	10.6346	39.8191	36.0921	50.7238	42.9108	53.7668	27.7783	auxin efflux carrier component, putative, expressed	other
LOC_Os01g69100	35.0006	46.1828	39.4612	65.931	51.633	65.6566	124.72	expressed protein	group4
LOC_Os01g69270	9.80963	25.8732	19.9352	14.803	6.98494	9.56308	4.8364	OsFBO2 - F-box and other domain containing protein, expressed	group3
LOC_Os01g70130	7.25738	9.50339	5.42598	4.37043	6.03961	6.40874	17.1659	protein kinase domain containing protein, expressed	group4
LOC_Os01g70180	5.08175	2.70761	0.915924	0.672436	0.631125	0.386721	1.09507	exostosin family domain containing protein, expressed	group1
LOC_Os01g70190	22.7419	14.7241	9.60409	8.81959	4.44388	5.15588	6.8794	exostosin family domain containing protein, expressed	group1
LOC_Os01g70200	23.7227	14.5681	8.75956	10.0968	5.42256	4.05831	5.30369	exostosin family domain containing protein, expressed	group1
LOC_Os01g70240	16.4473	8.32456	5.59657	5.98227	7.61732	3.45664	5.81948	expressed protein	group1
LOC_Os01g70570	12.4434	8.70487	9.72364	10.5205	7.89291	9.81825	18.2327	acyltransferase, putative, expressed	group4
LOC_Os01g70670	17.0225	17.4911	17.8949	12.8854	12.537	16.7935	26.9515	BTBM1 - Bric-a-Brac, Tramtrack, Broad Complex BTB domain with Meprin and TRAF Homology MATH domain, expressed	group4
LOC_Os01g70710	56.7726	83.4925	76.9241	116.324	81.6338	88.4675	118.233	heavy metal-associated domain containing protein, expressed	other
LOC_Os01g70790	29.8967	37.8461	30.9372	17.6001	9.4576	11.542	10.657	SRC2 protein, putative, expressed	group3
LOC_Os01g70850	2.6903	5.58028	2.5882	3.43623	3.1335	6.56815	30.2295	esterase, putative, expressed	group4
LOC_Os01g70960	27.9989	25.2781	20.9919	29.7047	26.7754	29.7625	53.19	cytochrome c1-1, heme protein, mitochondrial precursor, putative, expressed	group4
LOC_Os01g71090	6.5658	2.05341	4.74803	1.2792	0.115405	0.212398	0.275772	xylanase inhibitor, putative, expressed	group1
LOC_Os01g71190	135.071	131.306	116.93	107.489	61.6386	65.5973	38.8095	photosystem II reaction center PSB28 protein, chloroplast precursor, putative, expressed	group1
LOC_Os01g71340	7.30694	10.7726	10.8009	9.44845	1.20072	1.63808	0.905495	glycosyl hydrolases family 17, putative, expressed	group3
LOC_Os01g71350	1.05811	6.91633	4.21908	2.67407	0.708064	0.828656	1.05735	glycosyl hydrolases family 17, putative, expressed	group3
LOC_Os01g71599	15.3342	20.1173	18.2996	46.2269	23.9755	31.3624	86.6758	expressed protein	group4
LOC_Os01g71624	6.01515	6.98807	9.94845	11.6402	11.6553	14.1631	25.0813	expressed protein	group4
LOC_Os01g71630	160.761	188.288	165.554	107.587	137.168	179.74	148.749	expressed protein	group3
LOC_Os01g71670	12.0294	14.5733	11.5908	16.4086	9.67125	8.53684	4.17891	glycosyl hydrolases family 17, putative, expressed	group3
LOC_Os01g72000	2.98401	5.73252	2.92611	0.732122	3.20151	2.76226	2.0839	armadillo repeat-containing protein, putative, expressed	group3
LOC_Os01g72080	84.5199	76.7993	63.0728	41.4299	18.577	24.7946	17.5686	calmodulin-like protein 1, putative, expressed	group2
LOC_Os01g72290	11.399	3.59836	3.59169	3.02055	1.86037	0.752467	0	expressed protein	group1
LOC_Os01g72300	32.3743	15.5922	12.6432	6.93673	2.35147	1.24428	0.604442	Cupin domain containing protein, expressed	group1
LOC_Os01g72360	45.5704	52.0712	45.9762	18.2182	15.0742	18.6407	7.1314	expressed protein	group3
LOC_Os01g72370	761.838	891.412	768.454	807.354	532.679	538.182	342.841	helix-loop-helix DNA-binding domain containing protein, expressed	group3
LOC_Os01g72490	4.60907	2.15254	2.45137	1.6036	1.68988	2.34065	10.7456	LRP1, putative, expressed	group4
LOC_Os01g72530	14.2662	8.18552	8.60015	14.5017	1.97811	1.89137	9.93028	OsCML31 - Calmodulin-related calcium sensor protein, expressed	group1
LOC_Os01g73000	26.1563	38.1309	39.7479	40.212	38.9132	43.5262	55.5831	copine, putative, expressed	other
LOC_Os01g73170	19.421	22.3712	12.0969	12.0899	5.34663	8.2996	6.10866	peroxidase precursor, putative, expressed	group2
LOC_Os01g73234	132.496	144.951	145.751	27.0305	49.6039	67.7102	46.27	thioredoxin, putative, expressed	group3
LOC_Os01g73250	72.6867	476.228	470.953	562.57	386.11	544.362	456.773	abscisic stress-ripening, putative, expressed	other
LOC_Os01g73500	14.3924	14.1582	24.0193	43.9902	28.2977	41.1172	62.4867	expressed protein	other
LOC_Os01g73620	20.3896	26.2636	24.8376	13.1327	20.2186	24.2718	35.5408	expressed protein	group4
LOC_Os01g73910	54.3337	85.5224	88.7885	163.189	108.842	125.429	166.588	peptidase, putative, expressed	other
LOC_Os01g73950	2.51223	1.82435	2.89754	2.96443	3.11968	5.34122	7.62896	PPR repeat containing protein, expressed	group4
LOC_Os01g74030	1.65055	2.2271	2.68854	1.86669	2.42153	4.04399	11.161	pumilio-family RNA binding protein, putative, expressed	group4
LOC_Os01g74160	2.60226	6.49406	9.08473	17.9691	16.316	17.5161	8.8032	carboxyl-terminal peptidase, putative, expressed	other
LOC_Os01g74300	1403.33	1561.5	1345.35	1861.95	906.698	764.21	410.485	metallothionein, putative, expressed	group3
LOC_Os01g74310	15.0533	15.3854	12.8621	5.03413	8.36542	10.8926	11.9422	expressed protein	group3
LOC_Os01g74410	6.77308	12.0661	12.7374	8.44552	4.40176	4.41776	2.96284	MYB family transcription factor, putative, expressed	group3
LOC_Os02g01210	48.3682	84.8784	52.9143	30.2071	12.4947	10.8987	3.53991	amino acid transporter, putative, expressed	group2
LOC_Os02g01230	16.4618	11.4717	11.6504	9.27786	8.33568	11.3027	19.4063	ribosomal protein, putative, expressed	group4
LOC_Os02g01380	7.18111	5.83346	5.52384	2.55959	1.8475	2.60736	1.64099	expressed protein	group3
LOC_Os02g01590	19.4311	8.69791	7.59005	5.4542	3.69969	3.521	2.65194	glycosyl hydrolases, putative, expressed	group1
LOC_Os02g02040	30.0632	20.3718	17.6528	22.3462	12.9255	15.1056	11.2221	protein kinase, putative, expressed	group1
LOC_Os02g02130	127.609	94.2278	78.8693	264.531	139.428	143.576	254.707	ribosomal protein L37, putative, expressed	other
LOC_Os02g02320	29.7156	15.4154	12.1893	4.49018	4.91146	4.35027	9.6299	OsSCP6 - Putative Serine Carboxypeptidase homologue, expressed	group1
LOC_Os02g02350	20.2923	19.8991	18.6534	25.2927	22.6791	23.5516	36.6961	OsFBK2 - F-box domain and kelch repeat containing protein, expressed	group4
LOC_Os02g02400	479.08	446.588	295.788	157.637	71.5698	71.9713	56.6345	catalase isozyme A, putative, expressed	group2
LOC_Os02g02750	35.2473	42.8443	35.6349	25.6666	28.1817	36.2947	25.7717	CDP-alcohol phosphatidyltransferase, putative, expressed	group3
LOC_Os02g02840	19.914	14.2096	9.13508	5.7768	3.88757	5.69408	5.71855	ras-related protein, putative, expressed	group1
LOC_Os02g02900	9.69653	17.1518	14.2252	5.80188	3.56501	8.24131	5.10181	expressed protein	group3
LOC_Os02g02910	30.7071	50.1415	49.2643	51.6841	51.5423	56.06	72.4433	expressed protein	other
LOC_Os02g02930	18.0252	14.4078	4.50455	1.19432	0.694603	2.52508	0.675643	terpene synthase, putative, expressed	group1
LOC_Os02g03010	107.155	158.968	146.583	116.861	93.0503	86.2165	63.5349	expressed protein	group3
LOC_Os02g03040	16.1561	26.8755	21.0432	22.146	19.4971	20.3026	20.1444	RNA recognition motif containing protein, expressed	group3
LOC_Os02g03330	195.81	245.886	226.312	198.649	112.169	112.887	57.2416	expressed protein	group3
LOC_Os02g03410	12.404	23.1581	15.6842	19.3266	11.1895	13.5626	9.71478	CAMK_CAMK_like.12 - CAMK includes calcium/calmodulin depedent protein kinases, expressed	group3
LOC_Os02g03560	3.53724	6.84099	4.57641	5.54727	5.98963	6.15712	23.7072	expressed protein	group4
LOC_Os02g03570	16.064	24.2574	18.0544	12.1036	7.99982	9.33429	5.65738	hsp20/alpha crystallin family protein, putative, expressed	group3
LOC_Os02g03670	52.7204	68.1897	60.5126	22.0484	28.0846	30.4684	19.4156	expressed protein	group3
LOC_Os02g03710	37.3385	54.8151	22.3128	14.9902	8.37426	13.0647	6.95932	UP-9A, putative, expressed	group2
LOC_Os02g04160	23.0615	29.5621	29.9869	41.1989	39.3436	46.4319	127.175	transcription elongation factor 1, putative, expressed	group4
LOC_Os02g04170	5.14467	8.89702	10.8463	19.5727	12.6581	18.3867	12.7182	L-aspartate oxidase 1, putative, expressed	other
LOC_Os02g04420	11.4377	10.8087	11.1035	13.8161	10.7002	14.1464	25.5894	expressed protein	group4
LOC_Os02g05320	12.2403	17.8236	16.9542	3.46003	8.06723	12.7173	13.15	phosphatidate cytidylyltransferase family protein, putative, expressed	group3
LOC_Os02g05330	44.3154	38.254	35.4848	56.5091	44.8441	41.9267	93.8658	DEAD-box ATP-dependent RNA helicase, putative, expressed	group4
LOC_Os02g05470	70.2248	94.6008	82.4213	44.3826	41.4209	52.9499	39.3732	CCT motif family protein, expressed	group3
LOC_Os02g05744	4.02134	3.64918	2.36932	1.72913	0.509877	1.17305	1.26875	endoglucanase, putative, expressed	group2
LOC_Os02g06360	34.4207	20.7573	20.2051	9.64973	7.61156	14.2466	11.6955	uncharacterized protein CPn_0526/CP_0226/CPj0526/CpB0547, putative, expressed	group1
LOC_Os02g06584	22.8001	32.6919	29.0517	8.46583	13.7557	20.1853	18.545	zinc finger C-x8-C-x5-C-x3-H type family protein, expressed	group3
LOC_Os02g07060	43.3694	22.6388	19.5118	21.5611	10.6593	13.4711	15.81	tubulin/FtsZ domain containing protein, putative, expressed	group1
LOC_Os02g07690	12.4012	16.7299	11.6721	5.03743	3.02172	4.67787	8.08068	VQ domain containing protein, putative, expressed	group1
LOC_Os02g07730	0.671519	0	0.690887	0.875015	0.285642	0.38155	9.06287	haloacid dehalogenase-like hydrolase domain-containing protein 3, putative, expressed	group4
LOC_Os02g07820	14.9765	20.1806	15.689	14.3577	7.55593	8.60427	3.41548	DUF581 domain containing protein, expressed	group3
LOC_Os02g07870	10.7973	7.87546	5.15828	4.08984	4.48687	2.67521	3.29472	ATP synthase, putative, expressed	group1
LOC_Os02g07960	12.9154	14.5098	10.3681	6.09327	6.72855	9.42569	12.7338	STRUBBELIG-RECEPTOR FAMILY 3 precursor, putative, expressed	group3
LOC_Os02g08100	41.019	36.1867	20.3226	16.4694	7.56046	6.59268	9.16082	AMP-binding domain containing protein, expressed	group1
LOC_Os02g08110	22.0748	21.6703	13.7898	18.8767	9.15403	11.5382	5.81907	membrane associated DUF588 domain containing protein, putative, expressed	group1
LOC_Os02g08300	9.56639	10.4387	10.9604	11.3419	12.4	17.48	23.8275	RAD23 DNA repair protein, putative, expressed	group4
LOC_Os02g08440	59.7028	83.0593	43.2431	34.6762	14.2494	14.5964	8.43303	WRKY71, expressed	group2
LOC_Os02g08490	4.11991	6.3425	7.00562	6.14674	5.77552	8.8585	14.0438	chaperone protein clpB 1, putative, expressed	group4
LOC_Os02g09400	16.9315	16.5012	9.86249	8.89853	5.01431	6.77503	5.15815	cytochrome P450, putative, expressed	group2
LOC_Os02g09510	14.1465	29.3134	27.01	21.4872	14.5869	22.6453	44.201	limonoid UDP-glucosyltransferase, putative, expressed	other
LOC_Os02g09810	21.8921	17.8602	12.3349	7.7672	6.69891	6.85839	30.8786	amino acid transporter, putative, expressed	group1
LOC_Os02g09930	21.0287	10.171	5.21461	2.9145	1.41797	1.63704	1.88475	CSLA1 - cellulose synthase-like family A; mannan synthase, expressed	group1
LOC_Os02g09940	238.566	252.033	226.23	183.096	73.1458	97.2038	58.0758	peroxiredoxin, putative, expressed	group3
LOC_Os02g10390	300.394	449.004	412.482	643.721	300.757	358.025	150.461	chlorophyll A-B binding protein, putative, expressed	group3
LOC_Os02g11070	5.44839	7.6206	3.3542	2.58953	1.00133	1.13721	2.56664	3-ketoacyl-CoA synthase, putative, expressed	group2
LOC_Os02g11640	7.90477	6.05278	5.38339	3.87642	4.26762	6.70689	18.7264	UDP-glucoronosyl and UDP-glucosyl transferase, putative, expressed	group4
LOC_Os02g11720	6.41911	9.81333	3.95509	3.79853	1.59269	1.59452	1.62154	lipase, putative, expressed	group2
LOC_Os02g11770	429.094	199.475	132.464	284.229	135.082	132.363	70.994	expressed protein	group1
LOC_Os02g12380	0.9042	0.761172	0.765696	0.760259	0.705824	0.853293	4.75259	histone deacetylase, putative, expressed	group4
LOC_Os02g12480	294.623	508.849	540.136	885.424	594.345	651.66	305.981	expressed protein	other
LOC_Os02g12650	48.7775	53.8158	52.6466	53.8714	55.8784	61.1384	102.439	puromycin-sensitive aminopeptidase, putative, expressed	group4
LOC_Os02g12670	5.20264	2.89034	2.50755	2.12592	1.50767	1.56951	0.756094	protein kinase family protein, putative, expressed	group1
LOC_Os02g12750	4.40569	8.87811	4.77179	2.43576	1.56294	2.3283	0.849997	tetraspanin family protein, putative, expressed	group3
LOC_Os02g12810	19.2745	20.5928	22.6398	10.5372	19.0486	17.5757	26.1386	protein kinase domain containing protein, expressed	group3
LOC_Os02g13060	131.535	159.845	119.885	77.1433	41.8464	71.7527	55.7388	expressed protein	group2
LOC_Os02g13100	34.28	31.9644	25.1636	8.73534	4.75598	7.93007	6.63765	protein phosphatase 2C, putative, expressed	group3
LOC_Os02g13350	4.69713	12.0534	16.9685	32.6909	26.5286	41.9827	22.9923	hydrolase, NUDIX family, domain containing protein, expressed	other
LOC_Os02g13400	19.6309	24.5696	21.2661	12.4556	16.7856	20.8765	20.8315	expressed protein	group3
LOC_Os02g13870	4.96968	5.29339	2.237	3.67825	0.755584	0.896012	0.493465	aquaporin protein, putative, expressed	group1
LOC_Os02g14440	194.387	204.662	190.187	149.315	84.4145	81.0327	36.3427	peroxidase precursor, putative, expressed	group3
LOC_Os02g14680	2.69875	3.88587	2.02612	2.00985	0.497952	0.455778	0.485723	UDP-glucoronosyl and UDP-glucosyl transferase domain containing protein, expressed	group2
LOC_Os02g14760	61.843	42.1509	33.9489	23.072	13.0365	20.1769	32.2323	CID11, putative, expressed	group1
LOC_Os02g14800	4.55632	9.47522	8.05151	7.35959	7.28239	8.126	5.88971	expressed protein	group3
LOC_Os02g15160	1.62164	5.47079	2.14132	0.812657	0.586192	2.08954	1.84876	OsFBX40 - F-box domain containing protein, expressed	group2
LOC_Os02g15230	52.8138	38.6589	27.2782	27.1472	13.8377	15.4303	20.7839	GDSL-like lipase/acylhydrolase, putative, expressed	group1
LOC_Os02g15540	30.6166	20.5854	14.1648	10.4305	4.10228	5.63821	3.43707	expressed protein	group1
LOC_Os02g15750	243.72	235.832	230.637	204.686	101.689	112.885	56.2209	expressed protein	group3
LOC_Os02g15880	33.0072	42.7416	36.7721	70.2237	48.6211	49.9579	78.7628	CPuORF16 - conserved peptide uORF-containing transcript, expressed	other
LOC_Os02g17330	84.9923	63.8498	51.5418	36.7274	29.757	23.3758	22.0004	aminotransferase domain containing protein, putative, expressed	group1
LOC_Os02g17500	57.5581	74.3736	64.5419	59.7927	67.4363	80.7427	130.224	transporter family protein, putative, expressed	group4
LOC_Os02g17780	10.7642	9.14323	6.1292	2.20292	1.52644	1.57851	0.578681	ent-kaurene synthase, chloroplast precursor, putative, expressed	group1
LOC_Os02g18180	1.23053	1.33114	1.31788	1.06482	0.654939	2.63315	7.29977	ATP-binding cassette sub-family E member 1, putative, expressed	group4
LOC_Os02g18540	8.521	11.836	7.45177	7.86498	3.35083	2.38569	1.76471	uncharacterized Cys-rich domain containing protein, putative, expressed	group3
LOC_Os02g18840	3.90027	4.66128	5.21685	8.06805	6.71099	7.71249	13.4269	phosphatidylinositol 3- and 4-kinase family protein, putative, expressed	group4
LOC_Os02g20040	10.9442	16.6576	9.49298	4.47103	1.65128	1.25627	0.312321	loricrin, putative, expressed	group2
LOC_Os02g20360	70.9825	69.2721	57.4491	19.4866	20.1916	26.2975	18.8769	tyrosine aminotransferase, putative, expressed	group3
LOC_Os02g20380	10.2245	16.1346	11.0494	4.10035	6.60441	9.98529	8.91962	expressed protein	group3
LOC_Os02g21009	7.38517	19.6819	19.2202	10.6233	18.6289	31.2127	27.5861	sodium/calcium exchanger protein, putative, expressed	other
LOC_Os02g21340	30.5439	24.1278	20.4457	7.31755	9.104	13.161	4.06456	ABC-2 type transporter family protein, expressed	group1
LOC_Os02g21460	35.122	36.8385	33.628	26.4574	29.5116	33.8291	55.6121	uncharacterized protein yqjG, putative, expressed	group4
LOC_Os02g21810	17.8619	14.0293	11.8644	12.7969	8.3009	8.80856	3.19471	cytochrome P450 51, putative, expressed	group1
LOC_Os02g21920	39.7735	33.8134	26.3189	24.3486	8.69949	11.4313	22	CPuORF24 - conserved peptide uORF-containing transcript, expressed	group1
LOC_Os02g22100	19.5625	30.8195	34.4415	27.1286	27.7943	33.1365	19.788	OsRhmbd6 - Putative Rhomboid homologue, expressed	group3
LOC_Os02g23823	9.54663	22.3405	20.6518	20.0333	24.7874	32.1777	39.8082	helix-loop-helix DNA-binding domain containing protein, expressed	other
LOC_Os02g24080	30.6941	48.1972	46.3728	46.0512	31.1161	36.9545	28.0066	SNARE domain containing protein, putative, expressed	group3
LOC_Os02g24636	35.5156	44.8956	57.3507	3.37126	10.6813	27.5451	3.94945	expressed protein	group3
LOC_Os02g24642	34.3409	49.4911	47.3277	5.92353	3.83156	19.6993	7.00165	photosystem II reaction center protein K precursor, putative, expressed	group3
LOC_Os02g26700	144.234	115.687	89.0136	128.383	82.4549	76.6483	53.61	cation transport regulator-like protein 1, putative, expressed	group1
LOC_Os02g26794	9.09008	8.0656	7.27153	3.02271	0	0.927366	1.53261	expressed protein	group3
LOC_Os02g27060	51.1961	65.3818	62.6544	52.8466	36.9776	47.4453	31.0511	high mobility group, putative, expressed	group3
LOC_Os02g27480	19.3548	22.4333	19.2661	11.4326	7.57191	11.6909	13.8488	membrane attack complex component/perforin/complement C9, putative, expressed	group1
LOC_Os02g28074	17.9601	23.7616	21.6329	19.7903	14.2344	12.3669	4.79652	XRN 5-3 exonuclease N-terminus family protein, expressed	group3
LOC_Os02g28170	0.551737	0.344594	0	0.759419	0.0970317	0.096363	5.72135	transferase family protein, putative, expressed	group4
LOC_Os02g28220	1.12955	0	0.166297	0.351074	0.381507	0.0976613	16.3166	transferase family protein, putative, expressed	group4
LOC_Os02g28810	90.9639	61.242	68.5808	172.561	109.966	106.831	193.674	ribosomal protein, putative, expressed	group4
LOC_Os02g28900	12.1788	3.72588	5.86799	3.60429	2.29237	3.03023	3.1599	cytokinin-O-glucosyltransferase 2, putative, expressed	group1
LOC_Os02g29464	4.54255	5.49393	7.18987	4.90497	6.86672	8.66952	14.2227	RecF/RecN/SMC N terminal domain containing protein, expressed	group4
LOC_Os02g30910	11.1254	2.14459	3.98678	7.05435	0.294556	0.452826	6.97472	nodulin MtN3 family protein, putative, expressed	group1
LOC_Os02g31070	70.6854	77.3069	65.4449	33.6361	40.5283	47.7901	28.3086	expressed protein	group3
LOC_Os02g31220	24.8825	27.7945	23.7993	23.0098	25.1959	23.9766	39.4086	expressed protein	group4
LOC_Os02g31290	48.3403	51.6166	41.9839	24.5967	30.6188	32.0509	39.1767	AML1, putative, expressed	group1
LOC_Os02g31867	9.13829	11.2716	15.0474	5.02525	3.66847	7.51662	4.82374	expressed protein	group3
LOC_Os02g32469	34.9318	42.7776	33.3332	17.2191	10.3055	14.678	19.3182	expressed protein	group1
LOC_Os02g32490	9.60375	10.4079	8.80821	10.4464	8.4238	9.50811	25.6009	AMP-binding enzyme, putative, expressed	group4
LOC_Os02g32504	26.1094	22.1474	10.1799	8.20348	4.38144	3.97136	4.26376	heparan-alpha-glucosaminide N-acetyltransferase, putative, expressed	group1
LOC_Os02g32520	10.7611	11.7025	9.22382	11.4641	10.887	14.9476	102.487	ERD1 protein, chloroplast precursor, putative, expressed	group4
LOC_Os02g33000	13.8983	19.6346	17.5613	3.87118	7.68853	10.2121	10.542	glycosyl hydrolases family 17, putative, expressed	group3
LOC_Os02g33030	27.7345	32.1521	25.3848	16.3445	9.77624	7.64119	7.15901	bifunctional monodehydroascorbate reductase and carbonic anhydrasenectarin-3 precursor, putative, expressed	group2
LOC_Os02g33070	31.0012	48.1941	40.325	40.027	29.668	67.8465	285.347	expressed protein	group4
LOC_Os02g33110	66.483	71.0765	49.2422	45.4237	23.9814	24.5136	26.3153	glycosyl hydrolases, putative, expressed	group2
LOC_Os02g33330	17.2602	13.3663	8.02437	3.65786	1.72276	1.99916	2.24741	expressed protein	group1
LOC_Os02g33420	1.98957	1.13472	1.25721	1.3485	1.58996	2.05513	5.89152	ATPase, AAA family protein, expressed	group4
LOC_Os02g34990	3.06834	10.0543	10.093	10.0978	7.89869	10.7706	8.79263	ACT domain containing protein, putative, expressed	other
LOC_Os02g35180	113.5	115.29	86.5719	67.7999	42.1575	61.5352	33.2485	OsRR2 type-A response regulator, expressed	group2
LOC_Os02g35329	14.1896	10.0402	3.57016	1.47652	0.321817	0.626749	1.57326	RING-H2 finger protein ATL3F, putative, expressed	group1
LOC_Os02g35690	12.7004	13.0297	11.7858	7.17145	5.33514	8.15966	10.3645	transcription factor like protein, putative, expressed	group1
LOC_Os02g36150	35.4204	29.0562	27.9189	27.6807	16.3295	21.3567	6.83764	cytochrome P450, putative, expressed	group1
LOC_Os02g36210	14.0569	15.4844	13.8753	20.5746	13.1348	8.70363	2.75245	ent-kaurene synthase, chloroplast precursor, putative, expressed	group3
LOC_Os02g36220	7.84133	6.07268	3.51355	5.75205	4.25373	3.24356	0.828629	terpene synthase, putative, expressed	group1
LOC_Os02g36490	5.64592	6.15268	4.11913	7.48294	4.31446	4.26248	10.6241	expressed protein	group4
LOC_Os02g36530	7.69611	10.1565	6.07237	8.51178	2.65287	6.05433	36.2973	expressed protein	group4
LOC_Os02g36850	98.4945	168.659	148.363	104.872	45.1807	67.3216	36.0557	oxygen evolving enhancer protein 3, identical, putative, expressed	group3
LOC_Os02g36880	86.5242	85.1733	94.6539	63.3483	32.7165	42.2037	31.324	No apical meristem protein, putative, expressed	group3
LOC_Os02g37060	415.155	446.872	401.167	350.104	175.861	212.003	105.924	photosystem II 5 kDa protein, chloroplast precursor, putative, expressed	group3
LOC_Os02g37300	40.2592	57.2904	60.7112	31.7636	16.3544	23.0887	12.3027	heavy metal associated domain containing protein, expressed	group3
LOC_Os02g37330	9.31711	18.0276	13.1927	16.2193	10.1928	8.87438	3.18332	heavy metal associated domain containing protein, expressed	group3
LOC_Os02g37590	8.89442	3.95733	3.30404	3.05868	2.03746	2.0293	3.55975	glycerophosphoryl diester phosphodiesterase family protein, putative, expressed	group1
LOC_Os02g37600	35.9414	45.5446	47.3669	17.4965	20.6853	26.5203	14.6765	expressed protein	group3
LOC_Os02g37654	182.618	108.096	85.1979	94.311	50.4521	52.2395	24.1196	lecithin:cholesterol acyltransferase, putative, expressed	group1
LOC_Os02g37690	110.674	89.0317	51.7418	29.2103	18.1019	21.3443	15.4031	UDP-glucoronosyl and UDP-glucosyl transferase, putative, expressed	group1
LOC_Os02g37700	125.915	75.0438	47.4087	45.5931	20.717	18.9241	14.0403	lecithin:cholesterol acyltransferase, putative, expressed	group1
LOC_Os02g37800	94.4358	59.3036	31.5317	20.9341	7.13244	6.38174	4.84577	lecithin:cholesterol acyltransferase, putative, expressed	group1
LOC_Os02g37930	37.5016	33.7954	26.269	72.5218	35.5068	36.8705	73.159	hypoxia-responsive family protein, putative, expressed	group4
LOC_Os02g38120	4.04401	1.99871	0.438728	2.57783	0.423309	1.30944	0.435103	BTBN3 - Bric-a-Brac, Tramtrack, Broad Complex BTB domain with non-phototropic hypocotyl 3 NPH3 domain, expressed	group1
LOC_Os02g38210	247.692	265.811	253.19	284.697	171.556	169.947	94.8481	elongation factor Tu, putative, expressed	group3
LOC_Os02g38920	50.2523	62.6086	61.6109	148.602	86.5693	109.181	295.035	glyceraldehyde-3-phosphate dehydrogenase, putative, expressed	group4
LOC_Os02g39570	165.764	155.193	141.61	88.5289	73.6738	88.2455	64.2918	ACT domain containing protein, expressed	group3
LOC_Os02g39740	81.1081	126.392	100.325	96.1901	59.133	70.4385	43.5344	psaB translation factor, putative, expressed	group3
LOC_Os02g39790	179.608	211.205	185.482	356.3	229.143	294.668	554.707	CPuORF9 - conserved peptide uORF-containing transcript, expressed	group4
LOC_Os02g39795	179.608	211.205	185.482	356.3	229.143	294.668	554.707	S-adenosyl-l-methionine decarboxylase leader peptide, putative, expressed	group4
LOC_Os02g39850	31.3146	24.8718	15.2138	9.69026	3.58264	4.30401	4.60445	transferase family protein, putative, expressed	group1
LOC_Os02g39970	53.5324	62.377	54.3853	41.9157	48.26	61.3503	91.4118	regulatory subunit, putative, expressed	group4
LOC_Os02g40010	35.4821	29.1076	14.1349	10.5711	2.51032	3.19083	2.4242	phosphoribosyl transferase, putative, expressed	group1
LOC_Os02g40090	31.001	38.06	32.5512	15.0088	18.388	26.8449	28.5237	transporter-related, putative, expressed	group3
LOC_Os02g40240	143.526	201.696	212.643	132.935	207.926	222.698	153.62	receptor kinase, putative, expressed	group3
LOC_Os02g41470	59.5291	69.6608	62.4794	30.7305	37.2341	43.3478	47.8375	tRNA synthetases class II domain containing protein, expressed	group3
LOC_Os02g41630	236.83	175.204	79.5916	55.328	22.3331	19.7777	22.7162	phenylalanine ammonia-lyase, putative, expressed	group1
LOC_Os02g41650	100.802	67.7877	43.7624	39.1478	16.155	17.1285	38.5571	phenylalanine ammonia-lyase, putative, expressed	group1
LOC_Os02g41670	3.93554	1.1822	1.51898	0.897363	0.248445	0.408199	0.630714	phenylalanine ammonia-lyase, putative, expressed	group1
LOC_Os02g41680	24.482	21.6582	11.8951	4.35078	1.63829	2.1616	0.605408	phenylalanine ammonia-lyase, putative, expressed	group1
LOC_Os02g41800	6.34666	6.27885	3.99206	2.79603	1.56229	1.28633	1.12221	auxin response factor, putative, expressed	group2
LOC_Os02g41860	192.66	195.874	144.083	174.913	91.6657	92.6315	66.3187	aquaporin protein, putative, expressed	group1
LOC_Os02g42200	9.33718	12.054	13.1418	5.28213	9.35998	13.0199	17.3206	transcription factor-related, putative, expressed	group3
LOC_Os02g42330	100.547	113.256	93.7315	103.28	75.4029	85.9692	65.6731	nitrilase, putative, expressed	group3
LOC_Os02g42810	132.157	167.027	155.531	173.849	118.05	144.294	63.108	oxidoreductase, short chain dehydrogenase/reductase family domain containing protein, expressed	group3
LOC_Os02g42990	4.82194	6.38876	5.58144	2.00284	0.948594	1.35471	1.97921	OsSAUR11 - Auxin-responsive SAUR gene family member, expressed	group3
LOC_Os02g43170	6.30556	5.51431	3.61325	2.69798	1.6208	1.72757	1.01428	B-box zinc finger family protein, putative, expressed	group1
LOC_Os02g43194	26.0836	22.112	17.626	19.5198	11.1287	10.6083	6.10758	aldehyde dehydrogenase, putative, expressed	group1
LOC_Os02g43280	11.8534	13.1797	12.2039	11.5523	7.74109	8.40397	4.59174	aldehyde dehydrogenase, putative, expressed	group3
LOC_Os02g43370	6.19455	5.34862	3.78284	2.24889	1.80099	0.749778	1.02288	transposon protein, putative, unclassified, expressed	group1
LOC_Os02g43500	47.5263	78.0475	84.5161	114.642	103.174	126.568	128.629	OR, putative, expressed	other
LOC_Os02g43519	18.5581	14.2276	12.704	3.13202	7.79593	12.6451	12.0521	expressed protein	group1
LOC_Os02g43600	178.037	269.849	242.761	128.37	123.908	146.924	93.2938	50S ribosomal protein L19, chloroplast precursor, putative, expressed	group3
LOC_Os02g43700	18.5031	20.5093	10.7767	7.5155	5.11127	5.5774	4.22613	triacylglycerol lipase like protein, putative, expressed	group2
LOC_Os02g43750	15.0772	19.3937	18.5434	21.7679	20.7437	23.246	44.736	transcription initiation factor, putative, expressed	group4
LOC_Os02g43790	3.60425	4.80771	2.11595	2.92197	0.403276	0.726843	1.05914	ethylene-responsive transcription factor, putative, expressed	group2
LOC_Os02g43870	9.44262	7.00646	5.12726	3.00005	2.01149	2.81191	2.32126	inactive receptor kinase At2g26730 precursor, putative, expressed	group1
LOC_Os02g44108	7.97107	5.58087	3.8705	2.98585	0.321849	1.52683	0.17096	expansin precursor, putative, expressed	group1
LOC_Os02g44230	32.3408	41.6327	20.9571	16.9368	11.6761	6.90247	6.29768	CPuORF22 - conserved peptide uORF-containing transcript, expressed	group2
LOC_Os02g44235	32.3408	41.6327	20.9571	16.9368	11.6761	6.90247	6.29768	expressed protein	group2
LOC_Os02g44500	117.681	130.011	111.93	109.468	109.084	114.845	270.476	glutathione peroxidase, putative, expressed	group4
LOC_Os02g44710	6.02112	5.52109	0.324343	0.730583	0.424175	0	0.419055	expressed protein	group1
LOC_Os02g44780	47.7502	56.7021	46.2328	41.1298	24.887	24.6633	15.9146	polyprenyl synthetase, putative, expressed	group3
LOC_Os02g44820	35.3025	57.8865	43.9882	46.3881	22.5697	32.6972	21.6431	rho-GTPase-activating protein-related, putative, expressed	group3
LOC_Os02g44940	10.4673	20.5122	11.6567	8.9862	3.95338	6.87292	4.37489	RALFL8 - Rapid ALkalinization Factor RALF family protein precursor, expressed	group3
LOC_Os02g45000	15.3544	30.4658	15.8612	11.695	6.433	7.02347	5.46887	expressed protein	group2
LOC_Os02g45480	18.5488	26.4352	24.2143	13.975	18.7104	18.981	35.434	nucleic acid binding protein, putative, expressed	group4
LOC_Os02g45520	0.788094	1.41188	1.29015	1.96501	2.19445	2.7119	4.99621	uncharacterized membrane protein, putative, expressed	group4
LOC_Os02g45710	55.8866	48.8087	38.7297	22.9565	13.5623	14.2725	6.76908	zinc finger, C3HC4 type domain containing protein, expressed	group2
LOC_Os02g45750	1.6637	5.67343	2.40145	2.62369	1.4682	1.10549	0.529456	protein kinase domain containing protein, expressed	group3
LOC_Os02g45780	6.66984	7.5957	4.03643	3.49224	1.11902	1.79591	5.05079	zinc finger, C3HC4 type domain containing protein, expressed	group1
LOC_Os02g45930	28.1064	87.4059	63.6053	74.1608	38.1964	70.6768	34.6616	expressed protein	group3
LOC_Os02g46100	5.08185	22.6098	18.6575	6.21855	4.20641	3.13302	1.72104	RING-H2 finger protein, putative, expressed	group3
LOC_Os02g46420	12.3191	17.7422	12.6998	6.96419	4.4355	5.20102	4.88441	transposon protein, putative, unclassified, expressed	group2
LOC_Os02g46560	3.71299	1.81252	0.748732	0.441138	0.306326	0.638807	0.558986	helix-loop-helix DNA-binding protein, putative, expressed	group1
LOC_Os02g46620	3.61721	11.7817	2.80508	2.29243	0.979261	1.94539	1.47159	expressed protein	group2
LOC_Os02g46970	22.9376	14.5639	10.7741	8.62465	4.03938	7.43426	3.68439	AMP-binding domain containing protein, expressed	group1
LOC_Os02g46990	3.56435	5.10269	4.9229	4.21992	5.04874	6.22406	16.2554	AAA-type ATPase family protein, putative, expressed	group4
LOC_Os02g47470	4.99844	8.59811	6.26674	3.76616	2.50302	2.24372	2.3611	cytochrome P450, putative, expressed	group3
LOC_Os02g47510	67.7738	147.102	123.427	82.06	64.2643	63.3579	52.4091	9-cis-epoxycarotenoid dioxygenase 1, chloroplast precursor, putative, expressed	group3
LOC_Os02g47560	2.71126	6.85039	4.9332	6.54987	7.80638	8.09421	20.7699	DNA-binding protein, putative, expressed	group4
LOC_Os02g47580	19.6986	24.87	27.1031	33.4016	26.5123	35.8316	79.4322	expressed protein	group4
LOC_Os02g47670	8.45054	13.9469	9.8476	3.97234	6.37994	8.14582	7.19464	bg55, putative, expressed	group3
LOC_Os02g47744	23.9379	38.9615	44.0218	69.0877	58.3366	79.7309	44.8383	MYB family transcription factor, putative, expressed	other
LOC_Os02g47760	4.28088	5.56113	4.85226	6.05141	5.70746	8.3783	14.4699	AAA-type ATPase family protein, putative, expressed	group4
LOC_Os02g47850	101.757	116.267	107.615	40.4374	69.5632	82.0661	101.47	class I glutamine amidotransferase, putative, expressed	group3
LOC_Os02g48184	4.08346	5.03841	3.28107	1.80889	0.713428	1.7148	1.59263	expressed protein	group2
LOC_Os02g48190	5.46759	1.72893	2.78853	1.84918	0.65679	0.737759	8.20393	expressed protein	group4
LOC_Os02g48330	0.601003	0.369822	0.471894	0.477392	0	0.171518	3.48886	3-hydroxy-3-methylglutaryl-coenzyme A reductase, putative, expressed	group4
LOC_Os02g48340	19.8072	20.9642	18.5049	13.5711	13.4391	13.7042	23.7815	RNA recognition motif containing protein, putative, expressed	group3
LOC_Os02g48470	14.6468	11.4753	7.79679	11.1545	2.72347	3.51712	2.38737	expressed protein	group1
LOC_Os02g48480	67.7166	84.3424	70.3961	45.3889	34.9421	42.9307	30.5	expressed protein	group3
LOC_Os02g48560	150.999	165.9	143.515	113.69	70.4642	75.5426	48.0319	fatty acid desaturase, putative, expressed	group3
LOC_Os02g48570	2.85174	5.07912	1.75772	1.84604	0.491167	0.120563	2.33401	peptide transporter PTR2, putative, expressed	group2
LOC_Os02g48640	16.9946	31.2895	26.6533	15.9631	8.7138	12.1783	8.39987	expressed protein	group3
LOC_Os02g48710	17.0408	7.96509	7.63925	6.42655	2.05551	1.39233	4.8435	expressed protein	group1
LOC_Os02g48770	42.1873	11.3101	3.31483	1.02654	1.50824	1.52252	0.349267	SAM dependent carboxyl methyltransferase, putative, expressed	group1
LOC_Os02g48870	5.6599	3.56827	2.7264	1.95602	0.695003	0.505522	0.398079	aspartic proteinase nepenthesin-2 precursor, putative, expressed	group1
LOC_Os02g48900	33.3427	19.4551	18.7727	9.11743	5.25907	5.47325	7.63025	aspartic proteinase nepenthesin-1 precursor, putative, expressed	group1
LOC_Os02g49480	2.2159	0.946233	1.42305	1.75717	0.719479	1.01241	7.13516	helix-loop-helix DNA-binding domain containing protein, expressed	group4
LOC_Os02g49680	55.1385	71.149	61.2934	80.1466	32.5178	40.1492	24.1753	arsenate reductase, putative, expressed	group3
LOC_Os02g49700	273.703	305.681	266.187	206.588	127.605	179.368	162.461	homeobox associated leucine zipper, putative, expressed	group3
LOC_Os02g49760	27.3522	28.3934	26.2773	17.3103	15.2386	21.2542	26.8951	potassium transporter, putative, expressed	group3
LOC_Os02g49880	23.1128	29.3002	25.2294	31.8953	16.182	21.0495	10.5434	CCT/B-box zinc finger protein, putative, expressed	group3
LOC_Os02g50130	38.198	52.794	55.7859	39.3702	20.0185	23.8701	9.60482	hydrolase, NUDIX family, domain containing protein, expressed	group3
LOC_Os02g50240	117.489	136.156	97.8922	112.396	67.7179	71.6511	66.5295	glutamine synthetase, catalytic domain containing protein, expressed	group3
LOC_Os02g50560	39.3067	52.4832	51.6862	22.7021	35.6692	44.1294	37.0477	DSHCT domain containing protein, expressed	group3
LOC_Os02g50600	16.3843	8.87745	8.63308	4.77849	2.6489	3.33603	8.30384	glycosyl transferase 8 domain containing protein, putative, expressed	group1
LOC_Os02g50940	3.39942	6.19869	1.65889	1.5033	0.74477	1.58582	0.876796	NHL repeat-containing protein, putative, expressed	group2
LOC_Os02g51119	3.252	5.14377	6.51679	9.75099	7.75298	11.2642	8.85602	expressed protein	other
LOC_Os02g51350	8.14913	9.14543	7.83978	8.15505	6.73702	6.74474	33.0963	OsFBK10 - F-box domain and kelch repeat containing protein, expressed	group4
LOC_Os02g51414	2.90333	15.0656	6.65464	6.44079	4.38219	2.28739	3.86194	expressed protein	group2
LOC_Os02g51470	632.302	699.855	638.862	536.863	324.301	358.18	235.039	ATP synthase F1, delta subunit family protein, putative, expressed	group3
LOC_Os02g51670	158.313	227.277	186.299	98.6764	70.0752	85.4332	61.1665	ethylene-responsive transcription factor, putative, expressed	group3
LOC_Os02g51710	26.3359	25.5179	21.6266	12.2143	7.23595	8.57023	7.07364	wound/stress protein, putative, expressed	group2
LOC_Os02g51750	35.5207	25.7957	20.3862	10.0172	8.10527	8.71635	17.1055	annexin, putative, expressed	group1
LOC_Os02g51850	50.308	64.4662	53.1178	26.3874	37.6078	41.4204	45.3279	OsAPRL3 adenosine 5'-phosphosulfate reductase-like OsAPRL3, expressed	group3
LOC_Os02g51930	0.27345	0.461305	1.16218	0	0.190528	0.348878	6.02004	cytokinin-O-glucosyltransferase 2, putative, expressed	group4
LOC_Os02g52280	9.66718	6.3151	4.00458	1.39057	1.38168	1.90786	1.50216	expressed protein	group1
LOC_Os02g52450	88.1034	108.51	93.7173	131.885	67.6664	69.3673	47.1806	regulator of ribonuclease, putative, expressed	group3
LOC_Os02g52730	16.0842	30.6793	25.214	22.5893	11.5913	12.5217	8.91698	ferredoxin--nitrite reductase, putative, expressed	group3
LOC_Os02g52770	23.3444	33.1037	19.4384	17.2935	7.928	11.7686	11.8775	expressed protein	group2
LOC_Os02g53180	83.8833	85.0697	95.3859	98.5772	61.4937	61.3327	41.6085	1-aminocyclopropane-1-carboxylate oxidase protein, putative, expressed	group3
LOC_Os02g53200	11.6576	9.2565	9.51053	5.6694	2.23668	3.50189	0.768124	glucan endo-1,3-beta-glucosidase precursor, putative, expressed	group1
LOC_Os02g53210	22.7634	23.9984	26.5602	9.42001	17.3397	20.9739	20.3878	expressed protein	group3
LOC_Os02g53320	2.27769	1.31235	2.10514	3.42922	2.50277	1.96798	14.9281	universal stress protein domain containing protein, putative, expressed	group4
LOC_Os02g53350	71.0418	119.835	103.182	79.6708	40.5965	68.5862	39.0228	expressed protein	group3
LOC_Os02g53400	125.433	178.83	170.316	118.278	64.1134	96.0349	62.4012	thioredoxin, putative, expressed	group3
LOC_Os02g53700	29.4284	36.9804	32.5623	23.176	26.2722	24.7474	24.8512	DENN domain containing protein, expressed	group3
LOC_Os02g53750	22.3939	26.2915	15.8048	13.7152	6.04116	8.01521	5.15375	tyrosine protein kinase domain containing protein, putative, expressed	group2
LOC_Os02g53840	21.2553	11.8531	12.0436	11.9648	5.25227	4.86893	1.90643	subtilisin N-terminal Region family protein, expressed	group1
LOC_Os02g54254	6.20206	4.1408	4.725	2.35923	1.73897	3.00273	15.9091	saccharopine dehydrogenase, putative, expressed	group4
LOC_Os02g54340	50.6256	55.7701	58.2539	57.0135	62.6586	66.2613	140.931	26S protease regulatory subunit 7, putative, expressed	group4
LOC_Os02g54510	18.2192	24.627	22.0251	13.5074	21.3654	23.7697	35.6339	protein kinase domain containing protein, expressed	group4
LOC_Os02g54890	22.4142	32.4787	26.0612	11.4852	8.47328	8.70077	7.32402	UDP-glucuronate 4-epimerase, putative, expressed	group3
LOC_Os02g55130	6.40246	3.33767	3.42567	6.28273	4.81693	5.54746	11.2579	OsSCP10 - Putative Serine Carboxypeptidase homologue, expressed	group4
LOC_Os02g55440	40.0584	26.0705	20.0668	19.4799	17.8074	20.2379	28.6413	transmembrane 9 superfamily member, putative, expressed	group1
LOC_Os02g55480	39.983	47.0272	37.287	45.7986	37.17	38.3416	20.4362	zinc finger, C3HC4 type domain containing protein, expressed	group3
LOC_Os02g55610	9.60354	17.1138	11.4781	5.4372	3.20881	5.92262	4.53709	serine-rich protein, putative, expressed	group3
LOC_Os02g56280	22.4464	26.486	25.6943	29.4227	32.8716	37.698	75.4158	zinc finger family protein, putative, expressed	group4
LOC_Os02g56310	2.15974	1.73409	1.06035	2.07614	0.785243	0.637755	11.8698	calcium-dependent protein kinase isoform AK1, putative, expressed	group4
LOC_Os02g56380	7.34776	4.35202	2.05869	3.62282	0.374144	0.60666	0.304461	OsWAK21 - OsWAK receptor-like cytoplasmic kinase OsWAK-RLCK, expressed	group1
LOC_Os02g56560	63.7632	51.7478	50.6272	58.3495	60.0041	57.3712	82.9142	CK1_CaseinKinase_1.6 - CK1 includes the casein kinase 1 kinases, expressed	group4
LOC_Os02g56850	52.4127	56.4395	51.543	37.2605	37.7565	49.7828	115.708	glutathione reductase, putative, expressed	group4
LOC_Os02g57020	55.792	79.2213	75.0646	25.1732	20.2351	27.9503	20.4403	YCF37, putative, expressed	group3
LOC_Os02g57120	9.82074	4.26105	5.4675	2.17205	1.87982	2.61803	2.12946	HEAT repeat family protein, putative, expressed	group1
LOC_Os02g57280	56.5369	75.8402	72.265	91.759	69.0542	69.6166	43.4911	CBS domain containing membrane protein, putative, expressed	group3
LOC_Os02g57290	50.6794	77.5477	80.4749	81.7564	72.2877	76.0009	62.5372	cytochrome P450, putative, expressed	group3
LOC_Os02g57390	32.1575	41.0642	37.8137	22.0398	38.2112	50.5842	97.9309	pumilio-family RNA binding protein, putative, expressed	group4
LOC_Os02g57510	47.8427	61.9715	56.7545	23.9964	31.348	40.5471	57.2944	SNARE domain containing protein, putative, expressed	group3
LOC_Os02g57530	4.88883	6.67433	6.03141	4.37551	2.74313	3.11129	3.10587	ethylene receptor, putative, expressed	group3
LOC_Os02g57610	29.651	36.2746	31.7079	28.7352	36.0205	39.5987	63.0741	expressed protein	group4
LOC_Os02g57720	13.8833	32.5599	45.1413	47.9178	27.3231	33.3613	42.8659	aquaporin protein, putative, expressed	other
LOC_Os02g57854	50.3562	39.0159	25.2512	22.8464	18.8549	29.7863	38.9499	vacuolar ATP synthase subunit F, putative, expressed	group1
LOC_Os02g58310	11.8704	18.4215	25.3785	29.4116	19.1465	31.384	23.4688	expressed protein	other
LOC_Os02g58790	116.074	134.178	115.916	176.084	95.6294	95.477	68.0479	cell division inhibitor, putative, expressed	group3
LOC_Os03g01300	145.553	79.9538	48.0875	18.6084	5.60398	5.36948	4.78893	LTPL114 - Protease inhibitor/seed storage/LTP family protein precursor, expressed	group1
LOC_Os03g01320	10.2632	6.47852	2.99223	2.20308	0.338465	1.2732	1.9435	LTPL116 - Protease inhibitor/seed storage/LTP family protein precursor, expressed	group1
LOC_Os03g01360	55.0631	66.0622	60.3055	36.4673	44.9281	52.908	45.5264	expressed protein	group3
LOC_Os03g01730	12.5612	14.9325	15.5725	25.3582	14.4202	18.175	16.4828	expressed protein	other
LOC_Os03g01740	12.8671	14.1976	9.68627	9.96837	4.0778	5.47148	2.30649	expressed protein	group3
LOC_Os03g01750	300.533	334.29	324.347	206.889	191.526	237.203	223.73	dual specificity protein phosphatase, putative, expressed	group3
LOC_Os03g01880	44.4988	34.7201	22.8061	15.9509	10.4282	9.78641	4.83392	possible lysine decarboxylase domain containing protein, expressed	group1
LOC_Os03g01940	66.6787	102.656	96.0366	77.9807	80.8855	99.2914	63.8869	expressed protein	group3
LOC_Os03g01980	1.1456	1.72191	0.585714	0.858343	0.514931	0.567892	3.57271	KIP1, putative, expressed	group4
LOC_Os03g02670	29.2874	33.2669	19.8587	25.2921	13.4207	15.3716	8.58997	transporter family protein, putative, expressed	group3
LOC_Os03g02750	6.14447	3.53718	3.56502	3.19494	1.12976	1.01883	1.44525	OsSub25 - Putative Subtilisin homologue, expressed	group1
LOC_Os03g02840	11.8106	7.92774	6.42102	8.41105	6.18627	6.59517	4.85473	remorin family protein, putative, expressed	group1
LOC_Os03g02920	12.3249	5.56521	3.50331	3.92931	0.868613	1.03427	2.02827	peroxidase precursor, putative, expressed	group1
LOC_Os03g03034	20.0602	12.0827	7.86154	10.1349	2.08277	2.52115	1.06569	flavonol synthase/flavanone 3-hydroxylase, putative, expressed	group1
LOC_Os03g03370	4.8419	5.43449	3.56749	1.22007	0.622003	1.90354	1.18314	fatty acid hydroxylase, putative, expressed	group2
LOC_Os03g03390	49.5115	54.6584	45.5438	14.2908	25.8052	32.4836	50.4825	G-patch domain containing protein, expressed	group3
LOC_Os03g03440	24.2841	18.3069	18.1523	6.51151	5.13031	8.31187	9.18469	expressed protein	group1
LOC_Os03g03450	66.7841	56.9589	50.4185	39.1818	23.2888	30.2651	29.037	anthranilate phosphoribosyltransferase, chloroplast precursor, putative, expressed	group1
LOC_Os03g03470	49.2517	50.7375	42.1241	24.3958	31.6233	32.2092	42.8052	expressed protein	group1
LOC_Os03g03500	12.656	11.4921	8.24539	15.5634	8.94186	12.1468	32.6119	heavy metal-associated domain containing protein, expressed	group4
LOC_Os03g03510	70.7456	57.5591	53.6858	16.2697	20.1057	29.466	19.4677	CAMK_KIN1/SNF1/Nim1_like.15 - CAMK includes calcium/calmodulin depedent protein kinases, expressed	group1
LOC_Os03g03600	34.6447	16.2986	11.0373	6.5787	2.86019	3.0544	2.47065	fasciclin-like arabinogalactan protein, putative, expressed	group1
LOC_Os03g03660	49.2123	42.8079	37.2302	42.0588	36.9172	32.602	25.5864	CAMK_CAMK_like.17 - CAMK includes calcium/calmodulin depedent protein kinases, expressed	group1
LOC_Os03g03720	1862.85	1987.19	1852.31	1610.74	813.12	826.334	472.154	glyceraldehyde-3-phosphate dehydrogenase, putative, expressed	group3
LOC_Os03g03724	21.068	7.09794	5.75482	11.0311	5.49434	6.24681	28.5254	expressed protein	group4
LOC_Os03g03790	13.0075	11.2464	5.51302	3.01122	1.03817	1.6694	1.16237	AMP-binding domain containing protein, expressed	group1
LOC_Os03g03810	34.5832	52.247	25.8039	26.6175	6.6957	3.7536	1.9882	DEF8 - Defensin and Defensin-like DEFL family, expressed	group2
LOC_Os03g03990	32.6116	46.5751	36.2441	35.0944	16.9384	21.3061	12.0939	signal recognition particle 43 kDa protein, chloroplast precursor, putative, expressed	group3
LOC_Os03g04060	24.9603	21.9031	21.1364	28.0555	14.1872	12.8318	5.09917	CHIT16 - Chitinase family protein precursor, expressed	group3
LOC_Os03g04140	79.6586	89.9653	71.4954	31.7848	31.9913	42.6835	28.7127	serine acetyltransferase protein, putative, expressed	group3
LOC_Os03g04410	31.1846	29.6838	26.7267	26.3321	25.3218	27.2095	97.9888	aconitate hydratase protein, putative, expressed	group4
LOC_Os03g04570	60.8938	73.0952	60.6095	49.4986	23.857	25.1695	19.7831	peptide transporter PTR3-A, putative, expressed	group3
LOC_Os03g04600	13.3742	12.8824	11.7053	12.3554	11.3068	11.1916	42.417	expressed protein	group4
LOC_Os03g04650	47.7708	40.6581	30.5726	21.4354	13.1621	16.3348	9.09561	cytochrome P450 protein, putative, expressed	group1
LOC_Os03g04660	29.4826	26.6907	15.0774	8.8962	3.48666	4.67602	3.48748	cytochrome P450 86A1, putative, expressed	group1
LOC_Os03g04680	17.055	14.1967	11.7593	9.12648	4.03754	4.61453	2.7876	cytochrome P450, putative, expressed	group1
LOC_Os03g04970	9.7021	12.9482	12.9386	15.4569	19.8032	22.3331	64.9918	T-complex protein, putative, expressed	group4
LOC_Os03g05290	386.829	364.516	245.162	196.546	74.2917	87.7647	66.0706	aquaporin protein, putative, expressed	group2
LOC_Os03g05620	23.5817	35.4279	35.1874	25.0464	15.379	15.7713	8.92208	inorganic phosphate transporter, putative, expressed	group3
LOC_Os03g05700	0.976736	0	1.09834	0.950399	0.313056	0.535958	18.5038	expressed protein	group4
LOC_Os03g05750	10.0817	15.6637	8.69245	4.3426	2.35444	2.55969	4.5043	heavy-metal-associated domain-containing protein, putative, expressed	group2
LOC_Os03g05812	11.0899	10.7876	10.8363	7.42981	9.98105	10.8865	19.1481	expressed protein	group4
LOC_Os03g05910	4.68221	5.10954	4.91031	4.28129	2.15411	1.86816	11.6648	expressed protein	group4
LOC_Os03g06420	60.6857	77.7221	61.5406	57.8965	52.5555	64.2254	54.3346	expressed protein	group2
LOC_Os03g06680	16.3665	22.5337	20.1904	13.8841	7.64874	8.70325	4.28869	plant-specific domain TIGR01615 family protein, expressed	group3
LOC_Os03g06720	126.249	118.314	113.492	33.9836	48.9852	57.5939	33.4336	expressed protein	group3
LOC_Os03g06730	25.2629	26.8289	22.2429	26.6266	18.2982	19.0267	8.45734	plant protein of unknown function domain containing protein, expressed	group3
LOC_Os03g06980	4.78026	3.82724	5.74699	5.88428	5.16159	6.88342	13.6367	nucleic acid binding protein, putative, expressed	group4
LOC_Os03g07080	15.8751	19.9979	18.0447	8.41028	12.8974	18.9101	26.732	endonuclease/exonuclease/phosphatase family domain containing protein, expressed	group3
LOC_Os03g07190	6.09133	13.2121	14.4168	11.4371	14.6128	21.1721	29.3102	expressed protein	other
LOC_Os03g07480	42.7474	51.041	31.9105	36.2632	21.3369	24.3709	17.1174	sucrose transporter, putativ, expressed	group2
LOC_Os03g08250	15.387	16.9334	10.9516	10.7822	2.62969	8.56527	4.91827	expressed protein	group2
LOC_Os03g08310	69.5524	73.8861	54.9862	24.6297	8.61144	8.49402	4.65555	ZIM domain containing protein, putative, expressed	group2
LOC_Os03g08320	53.2082	29.0414	13.9455	13.1439	2.53792	5.15905	10.0647	ZIM domain containing protein, putative, expressed	group1
LOC_Os03g08330	76.648	118.396	50.7707	21.4058	6.3211	7.01532	3.11805	ZIM domain containing protein, putative, expressed	group2
LOC_Os03g08360	26.607	17.8436	12.8497	7.68717	5.26196	5.43133	6.513	3-ketoacyl-CoA synthase 10, putative, expressed	group1
LOC_Os03g08520	7.08543	10.0557	4.83327	4.41303	2.62202	2.38194	0.749472	DUF581 domain containing protein, expressed	group2
LOC_Os03g08600	8.3099	9.76046	5.22756	3.15984	0.90841	1.27894	0.816891	glycosyl transferase, putative, expressed	group2
LOC_Os03g08900	1.7955	0.535441	0.464694	0.603387	0.300835	0	4.1079	MATE efflux family protein, putative, expressed	group4
LOC_Os03g09170	7.69185	5.7968	4.39961	3.80272	1.84593	2.33859	0.889823	ethylene-responsive transcription factor, putative, expressed	group1
LOC_Os03g09220	18.3669	27.1235	25.7044	30.3665	27.7158	31.2961	25.4898	stage II sporulation protein E, putative, expressed	other
LOC_Os03g09280	12.0978	11.8183	10.4716	11.5437	11.537	14.4537	25.725	gibberellin response modulator protein, putative, expressed	group4
LOC_Os03g09900	7.58274	7.60193	4.36208	5.13181	1.8738	1.56245	12.3041	membrane protein, putative, expressed	group1
LOC_Os03g09930	16.6796	20.1436	7.8974	5.75834	3.35841	3.18591	3.44551	sulfate transporter, putative, expressed	group2
LOC_Os03g10080	20.7846	27.0021	22.5442	6.85124	21.4202	19.5202	18.6541	expressed protein	group3
LOC_Os03g10090	196.786	127.389	98.2043	88.5991	47.3726	53.5103	34.6933	transporter family protein, putative, expressed	group1
LOC_Os03g10340	93.0783	74.8671	76.8084	150.099	107.394	131.675	196.889	40S ribosomal protein S3a, putative, expressed	group4
LOC_Os03g10360	6.67891	7.69579	5.00219	2.35441	2.75001	4.06467	1.6676	SURF1, putative, expressed	group1
LOC_Os03g10500	19.044	12.4146	9.27297	4.97689	4.18224	6.68429	4.65309	adenylyl-sulfate kinase, putative, expressed	group1
LOC_Os03g10620	60.7249	119.259	84.406	56.0601	35.2812	48.702	55.6296	hydrolase, alpha/beta fold family domain containing protein, expressed	group2
LOC_Os03g10700	33.6032	38.4186	26.5845	20.1271	10.6981	18.8257	16.4428	expressed protein	group2
LOC_Os03g10860	16.5256	55.1305	18.1813	21.9571	8.28391	12.5786	5.25126	expressed protein	group2
LOC_Os03g10880	27.674	59.4766	57.8703	51.4695	29.676	41.5533	24.3509	BTBN5 - Bric-a-Brac, Tramtrack, Broad Complex BTB domain with non-phototropic hypocotyl 3 NPH3 and coiled-coil domains, expressed	group3
LOC_Os03g10950	1.36392	6.18454	2.44019	2.07488	1.00497	1.49445	3.94459	protein phosphatase 2C, putative, expressed	group2
LOC_Os03g11060	11.3192	14.7565	15.8372	5.71274	2.71249	9.43119	7.32704	MFP1 attachment factor 1, putative, expressed	group3
LOC_Os03g11330	30.5145	16.7954	12.1005	5.29405	4.61807	6.88558	8.2103	glycosyl transferase 8 domain containing protein, putative, expressed	group1
LOC_Os03g11590	22.4237	17.1387	14.1489	10.9406	10.4899	15.2612	25.9265	integral membrane protein, putative, expressed	group4
LOC_Os03g11650	19.5236	17.2985	7.85611	7.77574	3.60024	3.97865	2.53145	ATMAP70 protein, putative, expressed	group1
LOC_Os03g11690	0.509985	1.34217	1.07542	0.572829	1.55992	2.41156	4.42965	PPR repeat containing protein, expressed	group4
LOC_Os03g11960	145.723	127.645	118.526	109.457	82.1065	110.127	105.064	copper/zinc superoxide dismutase, putative, expressed	group1
LOC_Os03g12250	9.65407	3.91595	2.25673	1.76404	1.28481	1.12539	1.7482	atypical receptor-like kinase MARK, putative, expressed	group1
LOC_Os03g12390	3.50802	9.13589	3.4245	2.96372	1.88596	1.74044	2.01373	STE_MEK_ste7_MAP2K.6 - STE kinases include homologs to sterile 7, sterile 11 and sterile 20 from yeast, expressed	group2
LOC_Os03g12620	33.3369	31.9479	20.4631	21.1749	13.1495	12.8677	14.2917	glycosyl hydrolases family 17, putative, expressed	group2
LOC_Os03g12670	503.254	617.036	562.232	847.14	577.942	575.812	260.664	expressed protein	group3
LOC_Os03g12700	9.7543	11.6061	20.1143	22.8897	19.3346	29.315	22.1314	expressed protein	other
LOC_Os03g12820	0.647123	1.40075	0.928698	0.955436	0.578586	0.710207	17.7705	ATP8, putative, expressed	group4
LOC_Os03g12840	22.989	31.4363	31.7522	29.3554	28.8133	39.1981	36.4098	Inositol 1, 3, 4-trisphosphate 5/6-kinase, putative, expressed	other
LOC_Os03g13030	4.68458	3.21447	2.06187	5.02156	0.997887	0.41692	4.82066	lecithin cholesterol acyltransferase, putative, expressed	group1
LOC_Os03g13140	0	1.085	0	2.4871	0	0.387979	4.97853	non-symbiotic hemoglobin 2, putative, expressed	group4
LOC_Os03g13210	5.92648	4.01925	2.89822	1.50261	0.513027	0.49089	0.492742	peroxidase precursor, putative, expressed	group1
LOC_Os03g13390	39.7016	41.4992	37.2439	34.3839	13.9011	15.5132	11.9315	oxidoreductase, aldo/keto reductase family protein, putative, expressed	group3
LOC_Os03g13600	23.2094	32.3248	29.5815	15.8622	8.5137	11.915	10.5408	ZOS3-07 - C2H2 zinc finger protein, expressed	group3
LOC_Os03g13930	4.61357	2.40883	2.78197	1.46001	0.863132	0.819459	0.692959	OsSub28 - Putative Subtilisin homologue, expressed	group1
LOC_Os03g13950	104.299	73.2449	73.9364	82.5281	34.4176	37.1505	69.0564	actin-depolymerizing factor, putative, expressed	group1
LOC_Os03g14030	13.8288	5.74758	2.81183	2.715	0.637124	0.695468	0.713683	thaumatin, putative, expressed	group1
LOC_Os03g14040	309.844	295.485	274.768	337.072	187.901	170.925	92.8205	expressed protein	group3
LOC_Os03g14050	8.35644	12.2421	8.20153	7.57448	3.68874	3.2925	8.47875	thaumatin-like protein 1 precursor, putative, expressed	group2
LOC_Os03g14250	27.8848	17.1757	11.3079	6.44348	4.24309	3.93646	2.43616	plant protein of unknown function DUF869 domain containing protein, expressed	group1
LOC_Os03g14370	14.5401	15.8048	10.375	8.04424	2.26767	3.77419	6.78051	ACT domain containing protein, expressed	group1
LOC_Os03g14450	46.2005	49.5669	56.8347	64.793	56.3728	65.1317	92.3682	enolase, putative, expressed	group4
LOC_Os03g14590	80.8376	80.2237	63.0675	62.4458	36.1009	53.7103	36.2799	calcium-binding EF hand family protein, putative, expressed	group1
LOC_Os03g14654	510.186	446.75	108.987	99.5161	24.7968	17.823	15.6703	LTPL108 - Protease inhibitor/seed storage/LTP family protein precursor, expressed	group1
LOC_Os03g14669	67.1698	144.815	137.617	118.887	81.3019	119.383	53.3873	core histone H2A/H2B/H3/H4, putative, expressed	group3
LOC_Os03g14730	18.36	14.3715	11.4025	8.8143	6.47055	7.21527	4.24098	gibberellin receptor GID1L2, putative, expressed	group1
LOC_Os03g15050	43.7238	77.5289	94.9339	137.818	90.4409	103.653	69.3513	phosphoenolpyruvate carboxykinase, putative, expressed	other
LOC_Os03g15370	4.35351	2.13133	2.76412	3.67963	0.524771	2.23724	21.5689	ubiquitin fusion protein, putative, expressed	group4
LOC_Os03g15460	48.5406	96.4082	110.348	163.947	81.7819	87.0041	37.4178	expressed protein	group3
LOC_Os03g15650	12.6311	13.3473	11.8664	4.0209	6.16682	8.70307	8.7041	vacuolar sorting protein, putative, expressed	group1
LOC_Os03g15740	30.6998	39.5745	29.7378	24.4272	18.6018	23.0557	14.9452	uncharacterized TPR repeat-containing protein, putative, expressed	group2
LOC_Os03g15890	31.3325	39.2668	39.5059	54.6657	46.1735	54.674	69.4665	RNA recognition motif containing protein, expressed	group4
LOC_Os03g15960	10.4516	10.5716	12.2591	14.0731	9.37791	9.43423	22.7678	hsp20/alpha crystallin family protein, putative, expressed	group4
LOC_Os03g16050	880.354	995.422	1037.35	1023.46	541.274	663.319	356.219	fructose-1,6-bisphosphatase, putative, expressed	group3
LOC_Os03g16110	49.9082	62.8379	54.0862	26.5012	31.0216	44.7819	39.1992	Ser/Thr protein phosphatase family protein, putative, expressed	group3
LOC_Os03g16220	47.3919	53.0981	51.8837	39.7982	31.5339	43.774	40.4152	oxidoreductase, short chain dehydrogenase/reductase family domain containing protein, expressed	group3
LOC_Os03g16400	19.0547	19.9901	18.8122	16.3523	16.3187	24.3889	49.0797	expressed protein	group4
LOC_Os03g16470	53.7603	61.8667	55.1126	41.0259	20.9727	33.0908	18.6085	expressed protein	group3
LOC_Os03g16670	31.5977	25.4714	17.8206	18.9049	7.39426	7.27647	11.0362	haloacid dehalogenase-like hydrolase family protein, putative, expressed	group1
LOC_Os03g16780	6.23091	9.84842	9.65096	3.59809	2.82647	3.46335	1.66154	ankyrin repeat family protein, putative, expressed	group3
LOC_Os03g16910	42.6336	56.8835	49.3346	45.2903	45.4313	59.5052	87.1853	SLT1 protein, putative, expressed	group4
LOC_Os03g17070	524.34	964.266	820.437	728.678	433.421	505.495	344.732	ATP synthase B chain, chloroplast precursor, putative, expressed	group3
LOC_Os03g17460	0	0	0	1.0009	0	1.36322	14.3121	IN2-1 protein, putative, expressed	group4
LOC_Os03g17500	8.65818	6.36204	4.44749	3.88691	1.72974	1.6851	1.54102	expressed protein	group1
LOC_Os03g17600	37.498	62.7761	88.2576	69.9272	63.778	85.2772	84.9826	expressed protein	other
LOC_Os03g17690	26.9581	55.6285	50.2679	84.0444	49.5917	63.7126	96.3934	OsAPx1 - Cytosolic Ascorbate Peroxidase encoding gene 1-8, expressed	other
LOC_Os03g17790	0.650397	0.641723	0.627247	2.87014	3.9706	4.58757	30.671	OsRCI2-5 - Putative low temperature and salt responsive protein, expressed	group4
LOC_Os03g17930	16.9945	19.5322	19.6305	10.196	10.0789	11.2699	10.6708	alpha-taxilin, putative, expressed	group3
LOC_Os03g18030	8.16954	7.18783	4.23891	1.71393	0.486078	0.271273	0.456198	leucoanthocyanidin dioxygenase, putative, expressed	group1
LOC_Os03g18070	59.9051	55.0066	36.3315	21.7585	18.8985	23.2018	19.5496	omega-3 fatty acid desaturase, chloroplast precursor, putative, expressed	group1
LOC_Os03g18180	33.1969	32.0318	24.4108	14.2397	8.91902	13.2026	15.2857	ranBP1 domain containing protein, expressed	group1
LOC_Os03g18250	79.0794	59.994	58.0823	43.4395	22.6119	13.3262	6.17109	expressed protein	group1
LOC_Os03g18300	14.9976	8.73776	5.71921	5.31601	3.59919	2.66553	3.90056	chloroplast unusual positioning protein, putative, expressed	group1
LOC_Os03g18600	5.61788	11.4769	7.65492	9.40004	2.54056	3.00228	1.70241	cyclase/dehydrase family protein, putative, expressed	group3
LOC_Os03g18740	35.8298	22.5099	16.037	11.6539	4.3499	5.30215	5.78927	oxidoreductase, short chain dehydrogenase/reductase family, putative, expressed	group1
LOC_Os03g18820	17.5702	11.8505	8.77843	6.7309	4.46007	4.82239	4.28297	glycosyltransferase, putative, expressed	group1
LOC_Os03g18870	23.6434	27.7367	16.8511	14.7018	10.3883	14.5443	42.5422	heat shock protein DnaJ, putative, expressed	group1
LOC_Os03g18890	30.3401	18.5077	10.8991	7.09421	2.17184	3.64633	6.43987	glycosyl transferase 8 domain containing protein, putative, expressed	group1
LOC_Os03g19020	17.7633	23.5751	17.4341	8.67879	11.581	13.8623	16.7484	PHD-finger family protein, expressed	group3
LOC_Os03g19290	8.90263	2.9158	2.68963	2.76803	1.60865	2.35765	12.2845	mitochondrial import inner membrane translocase subunit Tim17, putative, expressed	group4
LOC_Os03g19420	85.5835	70.0995	27.3865	12.2472	3.21571	2.1714	0.982962	nicotianamine synthase, putative, expressed	group1
LOC_Os03g19427	61.6146	51.7587	28.0326	5.56351	2.17115	1.82441	0.471508	nicotianamine synthase, putative, expressed	group1
LOC_Os03g19462	17.9061	10.3865	8.63293	4.77624	3.71381	4.89361	6.02847	expressed protein	group1
LOC_Os03g19560	36.3762	57.5059	65.2466	79.147	58.2509	72.1497	60.9692	tetratricopeptide repeat domain containing protein, expressed	other
LOC_Os03g19760	126.37	171.699	165.689	126.797	145.141	164.848	112.708	HAD-superfamily hydrolase, subfamily IA, variant 3 containing protein, expressed	group3
LOC_Os03g19870	15.9909	21	19.5825	12.0083	15.4585	20.4834	31.8387	ATP binding protein, putative, expressed	group4
LOC_Os03g19960	21.8937	25.7629	22.5446	22.2502	24.176	24.0196	33.3503	ATP-dependent RNA helicase, putative, expressed	group4
LOC_Os03g19980	1.36115	1.82302	2.1933	3.50644	2.95771	2.8515	5.55618	tetratricopeptide-like helical, putative, expressed	group4
LOC_Os03g19990	8.22526	1.84155	3.77394	2.98849	0.0665887	0	0	WD40-like Beta Propeller Repeat family protein, expressed	group1
LOC_Os03g20120	26.651	23.0165	19.195	19.9361	6.35429	7.83473	3.57227	glycosyl transferase 8 domain containing protein, putative, expressed	group1
LOC_Os03g20310	24.6531	25.5631	23.8356	33.0765	29.4584	32.78	45.1147	transcription factor HBP-1b, putative, expressed	group4
LOC_Os03g20380	16.0416	48.0185	58.508	64.0841	72.2026	86.4056	61.9397	CAMK_KIN1/SNF1/Nim1_like.2 - CAMK includes calcium/calmodulin depedent protein kinases, expressed	other
LOC_Os03g20550	3.49673	2.85724	2.73416	4.28271	0.959804	2.59942	18.2946	WRKY55, expressed	group4
LOC_Os03g20680	19.0874	19.8038	18.635	8.24243	3.2607	4.2905	2.11666	late embryogenesis abundant protein 1, putative, expressed	group3
LOC_Os03g20700	67.1198	101.028	95.7957	96.0364	79.745	76.8112	38.7936	magnesium-chelatase, putative, expressed	group3
LOC_Os03g21560	383.365	336.876	344.06	279.932	163.25	152.549	81.4199	photosystem II 11 kD protein, putative, expressed	group1
LOC_Os03g21640	5.42651	13.0803	9.79889	9.51103	6.45933	6.71977	6.76495	expressed protein	group3
LOC_Os03g22050	16.6285	16.7081	11.2934	2.78366	4.30774	6.75138	8.08989	CAMK_KIN1/SNF1/Nim1_like.16 - CAMK includes calcium/calmodulin depedent protein kinases, expressed	group1
LOC_Os03g22120	28.1331	30.8313	27.9776	21.8637	27.803	27.6337	50.6431	sucrose synthase, putative, expressed	group4
LOC_Os03g22200	17.9892	18.6424	9.24653	11.0599	4.56394	7.10078	6.96155	nodulin MtN3 family protein, putative, expressed	group2
LOC_Os03g22370	279.909	280.013	284.212	181.385	143.699	147.575	90.1379	ultraviolet-B-repressible protein, putative, expressed	group3
LOC_Os03g22490	55.9885	84.6245	54.9643	35.8093	29.2829	33.5386	23.4135	heavy metal-associated domain containing protein, expressed	group2
LOC_Os03g22620	12.2682	7.23935	3.74084	1.47607	0.700985	0.129557	0.100748	terpene synthase family, metal binding domain containing protein, expressed	group1
LOC_Os03g22634	80.4758	66.9162	41.3	25.3903	17.1313	14.4381	4.42426	terpene synthase, putative, expressed	group1
LOC_Os03g22720	16.8411	22.5777	16.5449	17.2832	8.21148	15.4607	12.9922	expressed protein	group2
LOC_Os03g22730	19.6851	23.857	22.0068	20.0119	22.093	26.4706	63.8645	nucleolar protein NOP5-1, putative, expressed	group4
LOC_Os03g22740	26.6195	26.5312	24.9342	26.1901	26.2631	28.5236	74.5058	nucleolar protein NOP5-1, putative, expressed	group4
LOC_Os03g22790	4.19614	11.632	9.69663	3.198	1.86639	4.09329	6.13309	beta-amylase, putative, expressed	group3
LOC_Os03g22800	15.4881	16.0909	13.1253	16.2929	14.4163	18.1468	31.6337	OsFBT5 - F-box and tubby domain containing protein, expressed	group4
LOC_Os03g22870	11.961	17.0722	16.6159	4.32435	8.7143	12.7509	9.02413	SAC3/GANP family protein, putative, expressed	group3
LOC_Os03g23010	214.197	277.365	210.402	183.545	104.112	124.691	111.723	expressed protein	group2
LOC_Os03g24030	5.46525	12.2142	7.89142	3.96328	2.59305	3.56694	2.49952	glutaredoxin, putative, expressed	group3
LOC_Os03g24220	30.4788	25.2224	21.2517	13.5605	16.0177	16.8163	13.2866	villin protein, putative, expressed	group1
LOC_Os03g24860	63.0972	83.4288	56.9713	44.3122	28.3315	38.2193	27.4137	transporter family protein, putative, expressed	group2
LOC_Os03g25050	13.057	15.8843	10.4399	20.4647	20.0885	21.2009	49.7776	chaperonin, putative, expressed	group4
LOC_Os03g25450	3.91058	3.67494	3.48699	3.59531	2.87289	4.8265	14.9809	h/ACA ribonucleoprotein complex subunit 4, putative, expressed	group4
LOC_Os03g25790	3.22051	4.75014	1.54689	1.77392	0.439836	1.58946	1.45977	glycosyl hydrolases family 17 protein, expressed	group2
LOC_Os03g26870	21.8792	17.6811	16.9312	18.3028	9.70089	10.1047	7.20994	WD-40 repeat family protein, putative, expressed	group1
LOC_Os03g26960	9.4844	9.68064	10.1022	4.1549	8.90152	10.2298	19.6341	intron-binding protein aquarius, putative, expressed	group4
LOC_Os03g27019	24.453	26.1693	24.7016	14.2065	23.7105	26.1784	47.0627	expressed protein	group4
LOC_Os03g27120	64.026	143.984	166.933	135.384	84.8096	105.418	62.8481	ICE-like protease p20 domain containing protein, putative, expressed	group3
LOC_Os03g27190	24.9684	28.9268	21.6499	26.1143	10.3748	12.2887	6.61099	ICE-like protease p20 domain containing protein, putative, expressed	group3
LOC_Os03g27230	34.4782	24.8537	14.5247	17.0617	6.52401	7.69818	7.51449	phospho-2-dehydro-3-deoxyheptonate aldolase, chloroplast precursor, putative, expressed	group1
LOC_Os03g27450	26.9397	23.4717	24.4711	8.22654	11.68	17.5505	14.1744	ADP-ribosylation factor, putative, expressed	group1
LOC_Os03g27990	32.7652	20.8696	14.0446	11.3207	6.90955	6.21348	16.0267	STRUBBELIG-RECEPTOR FAMILY 7 precursor, putative, expressed	group1
LOC_Os03g28080	4.73884	9.21834	3.72596	1.50725	0.911006	2.14692	1.77382	ring-H2 zinc finger protein, putative, expressed	group2
LOC_Os03g28160	70.1445	42.9663	22.5017	13.7853	5.85279	9.74454	7.08435	jacalin-like lectin domain containing protein, expressed	group1
LOC_Os03g28170	31.4988	18.0738	8.74276	9.30477	7.14913	6.11474	5.16558	expressed protein	group1
LOC_Os03g28330	16.4263	12.8526	10.251	13.9927	6.9752	5.75091	8.38759	sucrose synthase, putative, expressed	group1
LOC_Os03g28410	44.3854	41.4714	44.4184	88.4325	62.7725	59.7689	109.916	ribosomal protein S2, putative, expressed	group4
LOC_Os03g29170	21.6873	28.0636	23.6748	4.13818	11.5453	13.3372	12.0411	sterol-4-alpha-carboxylate 3-dehydrogenase, decarboxylating, putative, expressed	group3
LOC_Os03g29350	28.5469	31.8215	25.7435	9.42408	13.6528	15.5811	11.1576	von Willebrand factor type A domain containing protein, expressed	group3
LOC_Os03g29540	20.1167	37.5807	35.5492	20.0647	13.2512	18.1183	11.5334	ATP-dependent protease, putative, expressed	group3
LOC_Os03g29740	17.1056	23.4604	26.8012	42.7093	37.1626	46.0808	94.2971	LSM domain containing protein, expressed	group4
LOC_Os03g29770	14.7292	18.8077	12.7885	9.70014	3.90962	4.29293	4.95734	EF hand family protein, expressed	group2
LOC_Os03g29920	15.7924	10.8569	7.27875	3.57844	2.00239	2.32554	3.57009	proline-rich protein, putative, expressed	group1
LOC_Os03g29970	38.558	62.2944	46.2928	51.1769	28.0686	28.2932	14.1065	histone-like transcription factor and archaeal histone, putative, expressed	group3
LOC_Os03g30250	4.02929	2.38725	2.19945	1.82373	0.934503	0.650873	1.52935	COBRA-like protein precursor, putative, expressed	group1
LOC_Os03g30934	31.2155	35.2729	35.4142	31.0807	25.3494	31.1044	48.608	UDP-N-acetylglucosamine transferase subunit ALG14, putative, expressed	group4
LOC_Os03g31134	14.3795	11.4115	11.291	39.1197	22.1724	20.0529	35.776	retrotransposon protein, putative, Ty1-copia subclass, expressed	other
LOC_Os03g31690	62.3467	56.1415	42.7597	17.922	20.0145	18.6709	13.1111	GCN5-related N-acetyltransferase, putative, expressed	group1
LOC_Os03g31730	49.7354	56.4086	48.9156	21.0249	23.9585	29.9717	17.2167	expressed protein	group3
LOC_Os03g31839	25.2916	25.0899	20.5378	6.51961	13.4091	15.553	16.1553	transposon protein, putative, unclassified, expressed	group1
LOC_Os03g32314	69.0143	59.5124	45.4216	32.1327	24.3895	22.5108	23.568	allene oxide cyclase 4, chloroplast precursor, putative, expressed	group1
LOC_Os03g32470	50.4231	28.462	20.8649	21.8667	12.3207	10.2115	20.1186	leucoanthocyanidin dioxygenase, putative, expressed	group1
LOC_Os03g32480	50.4231	28.462	20.8649	21.8667	12.3207	10.2115	20.1186	retrotransposon protein, putative, unclassified, expressed	group1
LOC_Os03g32490	537.078	646.713	623.844	739.285	343.489	351.187	210.664	DUF1230 domain containing protein, expressed	group3
LOC_Os03g32499	93.9325	88.2579	59.9109	50.3309	23.7438	27.3588	18.3918	expressed protein	group2
LOC_Os03g34310	27.9074	35.6368	35.2044	25.3118	23.1656	32.3186	18.2163	expressed protein	group3
LOC_Os03g36560	3.63739	0.651639	0.525654	0.390099	0.366389	0.414529	0.126731	peroxidase precursor, putative, expressed	group1
LOC_Os03g36750	459.434	536.187	437.579	151.484	173.503	213.617	120.938	cbbY, putative, expressed	group3
LOC_Os03g36790	27.1281	26.7182	24.235	12.7524	11.3675	17.5928	15.4072	tobamovirus multiplication protein, putative, expressed	group3
LOC_Os03g37490	28.3421	20.9522	19.0154	19.1494	10.0645	14.3082	44.3244	MATE efflux family protein, putative, expressed	group4
LOC_Os03g37984	26.1103	28.6505	29.8694	52.4665	37.0717	41.438	49.9467	amino acid permease family protein, putative, expressed	other
LOC_Os03g38540	22.0568	18.8375	10.1378	18.2835	13.2876	10.3955	11.8081	folic acid binding protein, putative, expressed	group1
LOC_Os03g38980	29.5968	31.8168	30.022	15.9479	24.5916	30.913	54.4522	tRNA synthetases class II domain containing protein, expressed	group4
LOC_Os03g39610	166.739	302.927	246.318	289.768	137.387	129.026	64.2815	chlorophyll A-B binding protein, putative, expressed	group3
LOC_Os03g41330	3.0618	15.0716	6.87497	9.0355	5.2857	4.98185	3.56015	DUF260 domain containing protein, putative, expressed	group3
LOC_Os03g41350	12.0973	8.74453	6.04568	5.48999	5.62389	7.21382	8.63887	BTBN7 - Bric-a-Brac, Tramtrack, Broad Complex BTB domain with non-phototropic hypocotyl 3 NPH3 domain, expressed	group1
LOC_Os03g41438	22.6845	24.0468	17.8259	16.2589	11.4777	14.9088	7.25623	serpin domain containing protein, putative, expressed	group2
LOC_Os03g42070	5.76381	5.94249	3.91011	2.55991	2.18247	2.76736	1.0039	cyclin, putative, expressed	group2
LOC_Os03g42130	13.0709	20.7879	16.0643	8.99819	5.1947	5.23487	13.2878	gibberellin 20 oxidase 2, putative, expressed	group2
LOC_Os03g42650	4.99893	6.23233	6.35526	4.65402	5.00514	5.13143	11.1876	vegetative storage protein, putative, expressed	group4
LOC_Os03g42820	31.0023	32.7504	32.8622	15.6801	21.8441	28.4929	32.3762	LIM domain-containing protein, putative, expressed	group3
LOC_Os03g42830	2.83466	3.30973	2.51674	2.36128	1.70877	1.30677	8.07961	MATE efflux family protein, putative, expressed	group4
LOC_Os03g43390	18.4695	27.7024	25.1592	11.8977	11.7711	17.7327	17.526	F-box/LRR domain containing protein, putative, expressed	group3
LOC_Os03g43430	137.907	176.16	172.164	98.7497	56.1271	84.3089	62.5559	mttA/Hcf106 family protein, putative, expressed	group3
LOC_Os03g43650	4.40246	2.52907	1.0416	1.81899	0.281854	0.220705	0	uncharacterized protein At4g06744 precursor, putative, expressed	group1
LOC_Os03g44150	10.8467	13.3389	13.0153	11.1746	10.79	14.7308	43.5645	aminotransferase, putative, expressed	group4
LOC_Os03g44420	10.9383	9.06828	7.21896	5.32297	2.45676	2.41925	3.90049	tubulin/FtsZ domain containing protein, putative, expressed	group1
LOC_Os03g44710	25.0268	21.7505	13.9499	15.5229	7.43007	6.44376	3.00776	YABBY domain containing protein, putative, expressed	group1
LOC_Os03g45420	7.7117	7.45148	6.30228	3.15865	1.86271	3.41119	3.93686	armadillo/beta-catenin repeat family protein, putative, expressed	group1
LOC_Os03g45710	29.1665	74.6808	44.392	35.9556	23.3355	29.3515	33.5094	2Fe-2S iron-sulfur cluster binding domain containing protein, expressed	group2
LOC_Os03g45920	37.0695	19.077	13.6653	9.39494	5.62903	4.95823	5.02714	tubulin/FtsZ domain containing protein, putative, expressed	group1
LOC_Os03g46010	92.232	106.653	87.1579	52.7436	25.9548	22.1839	25.0763	expressed protein	group2
LOC_Os03g46090	5.6909	14.9567	13.9884	12.1819	11.3528	17.5041	20.3801	endonuclease/exonuclease/phosphatase family domain containing protein, expressed	other
LOC_Os03g46260	10.8698	8.30261	5.69243	2.85917	1.60913	4.14741	2.25361	DUF581 domain containing protein, expressed	group1
LOC_Os03g46300	10.5692	0	4.01466	5.95854	2.46679	4.89505	0.639389	expressed protein	group1
LOC_Os03g46440	39.2759	32.727	25.8813	26.7505	19.1564	20.861	15.6448	BTBA4 - Bric-a-Brac,Tramtrack, Broad Complex BTB domain with Ankyrin repeat region, expressed	group1
LOC_Os03g46660	36.5795	25.7074	20.8336	9.97373	5.08567	6.1429	6.82831	glucan endo-1,3-beta-glucosidase precursor, putative, expressed	group1
LOC_Os03g48030	125.142	149.22	112.525	149.522	97.9241	86.8606	46.4317	integral membrane HPP family protein, putative, expressed	group3
LOC_Os03g48040	181.098	201.051	205.515	101.915	100.204	116.991	88.2723	2Fe-2S iron-sulfur cluster binding domain containing protein, expressed	group3
LOC_Os03g48180	42.1981	42.9915	38.584	22.7148	12.2539	14.0847	17.8262	peptide transporter PTR2, putative, expressed	group3
LOC_Os03g48660	16.117	17.4782	13.6047	6.35111	5.06251	7.3817	10.5448	DUF1336 domain containing protein, expressed	group1
LOC_Os03g48770	11.1764	8.91578	2.84138	3.99104	0.709484	0.945712	0.896361	Cupin domain containing protein, expressed	group1
LOC_Os03g48780	22.8813	16.8704	4.62339	4.1625	1.96765	1.63903	1.39349	Cupin domain containing protein, expressed	group1
LOC_Os03g49440	14.9653	13.8498	7.65565	6.19503	2.86994	6.82902	7.66446	phosphatase, putative, expressed	group1
LOC_Os03g49490	28.1677	40.3336	34.2065	16.9002	18.321	27.3128	25.1541	expressed protein	group3
LOC_Os03g49500	36.9083	39.4354	38.4442	28.3521	33.1746	37.9804	55.2546	ethylene receptor, putative, expressed	group4
LOC_Os03g49600	56.9036	42.7203	35.0028	29.9732	20.5777	21.478	24.1228	Os3bglu7 - beta-glucosidase, exo-beta-glucanse, expressed	group1
LOC_Os03g49620	51.4749	62.6336	55.236	52.3624	49.5362	56.5726	41.6739	BRASSINOSTEROID INSENSITIVE 1-associated receptor kinase 1 precursor, putative, expressed	group3
LOC_Os03g49630	73.8198	119.723	112.437	46.6059	66.0556	91.7242	64.3591	expressed protein	group3
LOC_Os03g49990	42.6124	40.6891	30.7505	17.7996	12.1045	15.5857	18.2608	GRAS family transcription factor domain containing protein, expressed	group2
LOC_Os03g50030	4.6745	1.60181	1.41564	2.68607	0.409408	0.502806	0.522334	phospholipase A2, putative, expressed	group1
LOC_Os03g50090	15.6668	19.3104	16.0633	12.9621	13.8186	18.7245	24.8441	transposon protein, putative, CACTA, En/Spm sub-class, expressed	group4
LOC_Os03g50130	55.8832	56.0462	50.9235	66.6016	42.7659	54.808	147.147	microsomal glutathione S-transferase 3, putative, expressed	group4
LOC_Os03g50160	12.2527	5.82844	5.7394	2.51754	1.71546	1.63294	1.53864	plastocyanin-like domain containing protein, putative, expressed	group1
LOC_Os03g50310	23.5953	42.6532	40.634	25.3335	14.1104	28.8843	11.3217	CCT/B-box zinc finger protein, putative, expressed	group3
LOC_Os03g50870	27.209	25.0661	27.3613	21.8977	28.6341	34.3804	80.5428	expressed protein	group4
LOC_Os03g50960	43.7594	35.86	28.4361	17.1652	6.27565	8.20355	26.3164	LTPL118 - Protease inhibitor/seed storage/LTP family protein precursor, expressed	group1
LOC_Os03g51030	20.9916	29.9916	24.8153	15.802	21.2597	21.506	26.3916	phytochrome A, putative, expressed	group3
LOC_Os03g51080	79.5032	55.5516	34.0441	28.5438	14.9215	20.4642	17.6062	glutamate decarboxylase, putative, expressed	group1
LOC_Os03g51150	15.783	9.28214	9.58713	4.56398	2.28725	3.15189	1.76396	expressed protein	group1
LOC_Os03g51459	7.15797	8.04567	9.89228	14.0467	12.3329	15.6961	47.0023	expressed protein	group4
LOC_Os03g51520	12.7599	13.3752	13.7905	7.35964	8.65679	9.68207	12.1432	fip1 motif family protein, expressed	group3
LOC_Os03g51530	113.627	222.274	178.914	108.73	74.7811	97.7683	38.5188	expressed protein	group3
LOC_Os03g51580	5.63569	8.36364	4.34651	1.72486	3.23	2.1691	2.10766	helix-loop-helix DNA-binding domain containing protein, expressed	group3
LOC_Os03g51610	34.3828	43.95	37.0029	20.5359	16.4343	21.5986	10.6065	Inositol 1, 3, 4-trisphosphate 5/6-kinase, putative, expressed	group3
LOC_Os03g51650	93.7216	57.4206	61.749	85.6915	68.6814	112.406	148.958	membrane protein, putative, expressed	group4
LOC_Os03g51920	10.4191	7.36966	7.04394	4.26266	1.70893	3.05836	4.29179	peptidase, M50 family, putative, expressed	group1
LOC_Os03g52040	26.3779	13.1461	7.55887	4.28522	2.77144	4.25988	3.41918	OsSCP19 - Putative Serine Carboxypeptidase homologue, expressed	group1
LOC_Os03g52239	29.1404	26.8506	28.6529	16.1116	8.9477	11.3162	10.9171	homeobox domain containing protein, expressed	group3
LOC_Os03g52410	18.0904	11.8141	6.4964	5.22167	2.1032	4.78639	1.358	expressed protein	group1
LOC_Os03g52630	147.242	82.7509	54.5653	45.693	29.8568	27.851	48.9485	endoglucanase, putative, expressed	group1
LOC_Os03g52640	60.3362	100.376	108.266	78.2591	96.4846	123.848	125.278	expressed protein	other
LOC_Os03g52680	156.63	148.386	125.605	42.9984	33.1014	48.3427	30.5875	expressed protein	group3
LOC_Os03g53020	22.8062	41.4897	25.9784	11.7838	5.38338	9.46729	4.78369	helix-loop-helix DNA-binding domain containing protein, expressed	group3
LOC_Os03g53230	91.0036	92.962	58.1059	32.0262	23.1441	26.5435	24.5465	bifunctional 3-phosphoadenosine 5-phosphosulfate synthetase, putative, expressed	group2
LOC_Os03g53300	67.714	91.6975	104.22	98.1532	115.727	130.578	143.186	expressed protein	other
LOC_Os03g53520	15.9652	15.5509	13.4479	6.29823	4.35019	5.88946	3.70663	expressed protein	group3
LOC_Os03g53670	30.8857	45.1373	50.364	51.8012	57.1648	66.4535	96.7647	YT521-B-like family domain containing protein, expressed	group4
LOC_Os03g53710	35.0191	57.3692	64.6274	45.8323	24.141	28.5882	24.4774	aldose 1-epimerase, putative, expressed	group3
LOC_Os03g53750	12.9608	14.6933	12.0392	10.5373	13.7101	11.1384	37.1419	nuclear prelamin A recognition factor, putative, expressed	group4
LOC_Os03g53800	269.072	136.166	87.3442	85.6321	35.1452	31.3408	44.7469	periplasmic beta-glucosidase precursor, putative, expressed	group1
LOC_Os03g53860	45.3503	51.1991	26.308	17.0158	8.52212	8.51991	6.78933	periplasmic beta-glucosidase precursor, putative, expressed	group2
LOC_Os03g54000	439.55	526.409	429.133	382.208	206.279	228.232	143.894	oligopeptide transporter, putative, expressed	group3
LOC_Os03g54750	46.2793	21.8297	18.7828	14.5542	12.8618	11.4797	12.6127	COBRA-like 3 protein precursor, putative, expressed	group1
LOC_Os03g55030	15.185	31.4944	36.3348	32.4578	18.9858	22.343	14.7931	UDP-glucoronosyl and UDP-glucosyl transferase domain containing protein, expressed	group3
LOC_Os03g55050	1.63148	1.85104	1.1519	2.3646	2.22452	1.41934	15.6372	UDP-glucoronosyl and UDP-glucosyl transferase domain containing protein, expressed	group4
LOC_Os03g55070	59.0508	32.9729	27.0418	27.4429	11.9107	13.0936	21.3191	UDP-glucose 6-dehydrogenase, putative, expressed	group1
LOC_Os03g55090	24.8523	26.4438	27.8215	11.1291	16.1813	13.5394	9.57772	alpha-glucan phosphorylast isozyme, putative, expressed	group3
LOC_Os03g55164	21.4503	23.6579	27.3396	7.97513	11.5462	11.8563	10.4023	WRKY4, expressed	group3
LOC_Os03g55240	15.6163	14.3783	19.7894	17.9475	12.7636	18.9375	193.556	cytochrome P450, putative, expressed	group4
LOC_Os03g55350	6.50042	3.83031	2.7964	2.93361	0.730364	0.932492	0.817643	OsSub31 - Putative Subtilisin homologue, expressed	group1
LOC_Os03g55410	30.917	31.0958	28.5139	21.7499	12.0657	12.1461	6.67072	peroxidase precursor, putative, expressed	group3
LOC_Os03g55540	130.834	106.613	66.9862	46.5262	22.7288	24.5243	19.2135	ZOS3-18 - C2H2 zinc finger protein, expressed	group1
LOC_Os03g55590	59.0186	74.5485	59.7076	66.381	33.6699	42.8182	42.0924	MYB family transcription factor, putative, expressed	group3
LOC_Os03g55800	7.24392	13.3932	6.63626	3.50552	1.47666	1.48138	0.485072	cytochrome P450, putative, expressed	group2
LOC_Os03g55950	5.68499	8.58607	9.47997	14.6869	11.3618	16.3038	21.2329	H-BTB1 - Bric-a-Brac, Tramtrack, Broad Complex BTB domain with H family conserved sequence, expressed	other
LOC_Os03g56060	2.88685	1.89175	1.239	1.388	0.946343	1.20548	5.01347	CSLC9 - cellulose synthase-like family C, expressed	group4
LOC_Os03g56270	18.3977	14.6609	11.1704	10.3715	7.19678	6.66711	3.60072	receptor protein kinase CLAVATA1 precursor, putative, expressed	group1
LOC_Os03g56310	55.9266	66.0511	58.8104	22.2126	31.6283	34.1789	30.1345	5-nucleotidase domain-containing protein, putative, expressed	group3
LOC_Os03g56370	98.1837	142.718	117.567	93.5091	67.7972	96.0005	50.1601	methyltransferase, putative, expressed	group3
LOC_Os03g56380	14.9875	10.6142	8.24593	3.78915	4.51635	3.96138	6.08761	methyltransferase, putative, expressed	group1
LOC_Os03g56470	31.4517	39.9952	40.5292	30.1824	15.3234	19.9021	11.5279	protein kinase family protein, putative, expressed	group3
LOC_Os03g56540	6.98875	9.82731	10.3606	15.4101	14.9655	17.7803	69.5743	heat shock protein DnaJ, putative, expressed	group4
LOC_Os03g56670	295.488	491.033	494.744	616.732	320.096	359.534	224.923	photosystem I reaction center subunit III, chloroplast precursor, putative, expressed	group3
LOC_Os03g56950	16.1747	17.5805	19.4925	19.2808	11.8804	15.0342	9.80802	phytochrome-interacting factor 4, putative, expressed	group3
LOC_Os03g57070	40.0234	48.3088	48.663	23.8478	31.6067	36.8263	31.0642	amine oxidase-related, putative, expressed	group3
LOC_Os03g57110	28.7726	32.4024	31.0985	15.6449	18.9949	20.2615	18.8741	expressed protein	group3
LOC_Os03g57149	23.9132	44.3959	37.2073	22.3097	14.9065	13.9389	16.9699	mTERF domain containing protein, expressed	group3
LOC_Os03g57170	10.0263	14.8273	12.1063	2.93954	5.2513	8.16261	10.5402	cell cycle control protein, putative, expressed	group3
LOC_Os03g57200	4.73855	3.75749	2.79444	3.37792	0.793556	2.21601	40.0272	glutathione S-transferase, putative, expressed	group4
LOC_Os03g57240	53.8396	57.4305	46.5325	21.2618	15.8434	18.9207	13.9454	ZOS3-19 - C2H2 zinc finger protein, expressed	group2
LOC_Os03g57460	7.54745	4.28642	2.4332	1.14897	0.478629	0.368995	0.97459	fasciclin domain containing protein, expressed	group1
LOC_Os03g57640	5.2981	1.63243	2.81178	1.63734	0.246266	0.728713	3.00028	gibberellin receptor GID1L2, putative, expressed	group1
LOC_Os03g57880	7.19543	8.73093	7.45506	4.21084	3.25105	3.28356	3.09723	glucan endo-1,3-beta-glucosidase precursor, putative, expressed	group3
LOC_Os03g57940	18.9441	23.658	19.9658	14.1213	17.6821	24.6104	31.2268	CK1_CaseinKinase_1a.4 - CK1 includes the casein kinase 1 kinases, expressed	group4
LOC_Os03g58110	10.5322	8.3834	3.21346	2.71821	1.65884	2.2594	1.47227	uncharacterized protein At4g06744 precursor, putative, expressed	group1
LOC_Os03g58230	54.816	50.7156	38.6746	20.7118	12.4586	18.4804	12.7937	plant-specific domain TIGR01615 family protein, expressed	group2
LOC_Os03g58290	80.746	55.7493	39.4063	24.3986	10.23	14.7839	2.77464	indole-3-glycerol phosphate lyase, chloroplast precursor, putative, expressed	group1
LOC_Os03g58300	196.788	88.0723	82.613	58.5266	19.874	26.1144	8.0684	indole-3-glycerol phosphate lyase, chloroplast precursor, putative, expressed	group1
LOC_Os03g58320	14.2708	1.99384	1.67133	5.9737	2.16635	2.74731	0.417185	indole-3-glycerol phosphate lyase, chloroplast precursor, putative, expressed	group1
LOC_Os03g58540	39.4493	54.6133	59.2892	34.1453	33.5183	33.1665	20.522	spo0B-associated GTP-binding protein, putative, expressed	group3
LOC_Os03g59040	11.6798	8.24804	8.96877	3.00237	2.4552	3.9705	3.27893	squalene synthetase, putative, expressed	group1
LOC_Os03g59090	21.7876	63.1697	67.2918	71.9154	38.9379	52.678	39.7299	retrotransposon protein, putative, unclassified, expressed	group3
LOC_Os03g59180	5.336	5.23258	6.1286	10.7478	8.88121	11.616	28.7523	expressed protein	group4
LOC_Os03g60000	1.56295	1.16874	0.723859	1.9191	0.908136	1.76299	7.62658	SPFH domain/Band 7 family protein, expressed	group4
LOC_Os03g60080	78.0296	54.0969	46.0789	38.294	20.8435	28.5551	57.8359	NAC domain-containing protein 67, putative, expressed	group1
LOC_Os03g60090	72.1974	55.8977	41.0696	32.8596	26.145	31.2953	34.9601	methylenetetrahydrofolate reductase, putative, expressed	group1
LOC_Os03g60260	12.5673	11.8341	5.17903	3.82102	1.55791	1.57864	2.87464	ANT1, putative, expressed	group1
LOC_Os03g60340	4.20256	2.93386	2.7617	2.21542	0.511645	0.459326	0.526133	leaf senescence related protein, putative, expressed	group1
LOC_Os03g60370	6.92656	6.05906	4.67089	1.71386	3.48395	4.91417	11.8861	histidine acid phosphatase, putative, expressed	group4
LOC_Os03g60400	41.1081	32.7409	30.3827	51.1755	49.5679	52.7273	94.1165	40S ribosomal protein S23, putative, expressed	group4
LOC_Os03g60419	21.0219	21.1138	19.1197	7.54752	4.97175	11.5349	4.25125	expressed protein	group3
LOC_Os03g60509	83.1009	92.2024	52.0915	46.1324	24.0643	35.8443	29.6306	expressed protein	group2
LOC_Os03g60580	16.0138	7.34239	14.6201	13.267	7.84718	9.95377	34.0046	actin-depolymerizing factor, putative, expressed	group4
LOC_Os03g60790	43.3314	58.9849	54.2238	30.0162	29.5993	37.9353	28.8557	heat shock protein DnaJ, putative, expressed	group3
LOC_Os03g60810	7.23445	6.756	5.78278	4.22419	2.18815	1.90413	1.39165	lectin-like receptor kinase, putative, expressed	group1
LOC_Os03g60840	94.5953	133.113	93.6991	62.4621	31.0065	39.4774	36.4443	BBTI13 - Bowman-Birk type bran trypsin inhibitor precursor, expressed	group2
LOC_Os03g60850	35.7729	35.2322	18.4645	9.43633	4.05153	4.36002	2.66101	peptide transporter PTR2, putative, expressed	group2
LOC_Os03g61360	4.38369	1.04052	1.22964	1.15527	0.658428	1.01377	1.71392	hydrolase, alpha/beta fold family domain containing protein, expressed	group1
LOC_Os03g61720	4.72055	4.63343	2.61297	1.25415	0.553108	1.19217	0.319031	glycerol-3-phosphate acyltransferase, putative, expressed	group2
LOC_Os03g61829	1.55229	2.19471	4.16224	5.20431	7.12886	11.8972	10.1573	haloacid dehalogenase-like hydrolase family protein, putative, expressed	other
LOC_Os03g61900	57.7805	69.106	55.9868	33.691	23.4302	31.3038	17.5466	expressed protein	group2
LOC_Os03g62090	16.0593	9.81691	7.30251	4.13882	3.6199	3.77267	7.42446	CESA5 - cellulose synthase, expressed	group1
LOC_Os03g62480	0.69245	0.572773	0.501639	1.27036	0.592553	1.09331	16.6738	anthocyanidin 5,3-O-glucosyltransferase, putative, expressed	group4
LOC_Os03g62490	9.13551	8.02864	7.83612	11.0658	7.31661	12.493	48.8947	prohibitin-2, putative, expressed	group4
LOC_Os03g62670	16.3399	123.75	156.348	165.407	147.742	203.716	62.8061	expressed protein	other
LOC_Os03g62780	82.1222	102.058	98.8095	61.9789	62.5333	63.0066	33.7057	S1 RNA binding domain containing protein, expressed	group3
LOC_Os03g62790	36.2404	35.6743	32.7387	36.3869	18.7802	22.0402	22.9708	pirin, putative, expressed	group3
LOC_Os03g62850	28.4345	31.8492	29.4846	16.2113	21.1596	24.7866	19.4796	AMP-binding enzyme, putative, expressed	group3
LOC_Os03g62910	41.3475	46.3	51.1977	28.1656	32.397	37.3601	31.8578	expressed protein	group3
LOC_Os03g63310	20.5267	20.0532	13.9904	11.839	5.48674	8.03501	8.16903	cytochrome P450 71E1, putative, expressed	group2
LOC_Os03g63330	145.382	123.873	93.4098	31.5976	31.0277	28.5463	21.1477	aspartokinase, chloroplast precursor, putative, expressed	group1
LOC_Os03g63410	17.9705	16.2658	16.7532	21.4003	21.0664	21.5356	59.8058	elongation factor Tu, putative, expressed	group4
LOC_Os03g63680	20.0514	21.3324	19.7669	25.3148	33.0304	29.1921	54.3357	expressed protein	group4
LOC_Os03g63770	59.2861	75.4851	69.4331	64.4253	76.8527	86.2364	107.164	RCD1, putative, expressed	group4
LOC_Os03g63970	12.4626	14.6344	11.6792	6.3584	2.50869	3.91424	2.19485	gibberellin 20 oxidase 1, putative, expressed	group2
LOC_Os03g64050	7.43374	5.49535	3.86	3.23769	1.31367	0.985065	1.01233	receptor protein kinase, putative, expressed	group1
LOC_Os04g01140	9.86649	9.37444	3.66733	2.96715	1.03477	1.24929	0.641348	cytochrome P450 93A2, putative, expressed	group1
LOC_Os04g01300	85.4868	72.4817	57.7973	56.7492	41.0655	43.2041	42.806	OsRhmbd10 - Putative Rhomboid homologue, expressed	group1
LOC_Os04g01600	9.65367	10.1079	9.01178	4.02799	2.46512	2.70096	5.24291	erythronate-4-phosphate dehydrogenase domain containing protein, expressed	group1
LOC_Os04g02150	6.52855	7.75668	8.03909	4.85576	7.4378	7.16906	19.1983	tRNA methyltransferase, putative, expressed	group4
LOC_Os04g02510	9.9618	6.92591	3.07368	1.26911	0.880009	0.779898	0.391844	ZOS4-01 - C2H2 zinc finger protein, expressed	group1
LOC_Os04g02620	13.4902	16.922	14.539	7.26212	6.31476	10.7101	2.63536	oxidoreductase, short chain dehydrogenase/reductase family, putative, expressed	group3
LOC_Os04g02754	3.44107	5.95795	6.2643	6.9932	7.21366	9.58	17.0944	amidase family protein, putative, expressed	group4
LOC_Os04g02820	90.126	89.7239	77.2791	79.5811	78.7108	81.899	125.095	elongation factor, putative, expressed	group4
LOC_Os04g02900	41.2964	28.7381	24.1592	32.4446	20.5476	23.8823	23.5808	dehydrogenase E1 component domain containing protein, expressed	group1
LOC_Os04g03164	0	1.56178	4.88823	47.0769	7.0182	2.78718	9.61449	expressed protein	other
LOC_Os04g05010	49.9017	49.6652	41.0673	27.2556	11.1806	15.9401	14.1717	CBS domain containing membrane protein, putative, expressed	group2
LOC_Os04g05050	13.5406	5.69129	4.27502	2.11702	0.692666	0.416278	0.470368	pectate lyase precursor, putative, expressed	group1
LOC_Os04g05650	30.0701	21.2689	13.1331	9.93113	4.72564	9.58072	13.1057	expressed protein	group1
LOC_Os04g08764	8.19806	8.27122	7.38371	10.6723	8.18544	8.00354	25.3473	avr9/Cf-9 rapidly elicited protein 137, putative, expressed	group4
LOC_Os04g09604	14.9135	16.2564	12.1911	16.0832	5.79302	8.69314	4.43793	O-methyltransferase, putative, expressed	group3
LOC_Os04g09654	22.6386	19.7181	16.5293	8.81716	6.97445	6.54147	5.04742	O-methyltransferase, putative, expressed	group1
LOC_Os04g10350	106.029	74.2081	48.5877	32.7521	13.9725	22.2259	14.0624	1-aminocyclopropane-1-carboxylate oxidase homolog 2, putative, expressed	group1
LOC_Os04g10680	20.3503	26.2709	23.8097	14.146	19.4148	22.6509	27.1215	zinc finger, C3HC4 type domain containing protein, expressed	group3
LOC_Os04g10924	59.0809	33.715	14.2911	2.1643	3.83068	0.848521	0	expressed protein	group1
LOC_Os04g10940	109.963	74.0927	33.5142	20.8635	3.07717	1.73561	0	expressed protein	group1
LOC_Os04g11390	84.9422	100.079	79.6029	116.541	84.5873	72.2625	28.2379	expressed protein	group3
LOC_Os04g11400	565.585	535.464	425.39	892.52	514.119	397.92	111.958	expressed protein	group3
LOC_Os04g11880	31.0654	39.6101	38.7461	18.6445	25.4661	30.4533	27.2703	WD domain, G-beta repeat domain containing protein, expressed	group3
LOC_Os04g11970	19.7834	9.03442	4.38509	4.68908	3.44712	2.18855	0.773211	O-methyltransferase, putative, expressed	group1
LOC_Os04g11980	2.7645	4.52778	6.55613	1.73618	1.03057	1.79531	2.15015	expressed protein	group3
LOC_Os04g12970	0.056772	0	0.0547513	0.112666	0.11074	0.19965	4.89597	UDP-glucoronosyl/UDP-glucosyl transferase, putative, expressed	group4
LOC_Os04g14150	16.7741	9.81196	9.75952	5.92265	5.421	3.93461	7.83666	dehydration response related protein, putative, expressed	group1
LOC_Os04g14510	18.4329	26.3154	24.4469	15.9325	23.5472	25.0529	31.263	expressed protein	other
LOC_Os04g15580	17.8248	17.9391	14.6205	9.66475	6.34347	8.24288	5.41497	serine/threonine-protein kinase receptor precursor, putative, expressed	group2
LOC_Os04g15690	15.6141	17.7558	13.9042	8.49975	4.00918	4.52384	1.78634	DSBA-like thioredoxin domain containing protein, expressed	group2
LOC_Os04g15920	21.6491	18.5073	5.97181	5.49597	1.3209	3.82906	1.45551	dehydrogenase, putative, expressed	group1
LOC_Os04g16450	46.046	33.0691	23.9951	43.2855	24.265	24.9873	11.9122	aquaporin protein, putative, expressed	group3
LOC_Os04g16722	4814.18	5619.11	4780.6	5381.45	2109.92	1981.24	1930.73	uncharacterized protein ycf68, putative, expressed	group3
LOC_Os04g16740	131.637	134.572	137.537	27.8631	54.8306	75.2972	40.7078	ATP synthase subunit alpha, putative, expressed	group3
LOC_Os04g16748	153.097	160.186	142.168	12.7669	30.0066	60.4032	19.6196	ATP synthase B chain, putative, expressed	group3
LOC_Os04g16770	78.549	159.139	117.678	16.1683	25.749	29.1146	36.8568	photosynthetic reaction center protein, putative, expressed	group3
LOC_Os04g16866	21.381	29.2619	28.9089	3.54353	2.41	14.2228	3.78733	photosystem II reaction center protein K precursor, putative, expressed	group3
LOC_Os04g17050	19.3318	21.1323	17.5227	14.0853	16.8506	18.2638	46.7121	glutaredoxin family protein, expressed	group4
LOC_Os04g17680	16.1101	19.4206	17.3689	14.0384	10.5145	11.0788	8.02933	expressed protein	group3
LOC_Os04g21350	293.491	397.803	548.975	650.923	314.918	347.83	132.078	flowering promoting factor-like 1, putative, expressed	group3
LOC_Os04g23550	4.03894	22.3773	5.60318	2.21822	1.65577	2.09898	0.44206	basic helix-loop-helix family protein, putative, expressed	group2
LOC_Os04g23780	1.02503	2.10489	1.65549	2.88597	2.7786	3.77112	5.14306	retrotransposon protein, putative, unclassified, expressed	group4
LOC_Os04g23820	68.0746	69.3253	65.5636	39.0446	29.8404	35.5205	24.1312	methionyl-tRNA synthetase, putative, expressed	group3
LOC_Os04g24110	15.5112	12.6174	8.30774	4.75812	3.56535	3.67951	2.11309	anthocyanin 3-O-beta-glucosyltransferase, putative, expressed	group1
LOC_Os04g24140	98.5977	129.799	108.524	87.8871	43.4863	50.7618	40.9185	ribose-5-phosphate isomerase A, putative, expressed	group3
LOC_Os04g24220	12.9616	11.1402	11.8201	9.83058	9.14293	10.4086	5.57834	OsWAK32 - OsWAK receptor-like protein kinase, expressed	group3
LOC_Os04g24414	14.3993	17.3166	13.2758	12.5218	9.88048	10.8144	7.27206	expressed protein	group2
LOC_Os04g24600	22.6122	15.1243	11.5316	8.17261	4.32354	5.28189	6.04599	cysteine proteinase 1 precursor, putative, expressed	group1
LOC_Os04g27060	0.11044	0.564395	0	0.257444	0.271973	0.319005	146.588	oxidoreductase, aldo/keto reductase family protein, putative, expressed	group4
LOC_Os04g27250	83.3533	110.234	101.909	32.0294	50.0618	76.8947	38.4549	expressed protein	group3
LOC_Os04g27790	12.6234	10.6785	5.19754	1.5207	0.718734	0.339927	0.532873	terpene synthase, putative, expressed	group1
LOC_Os04g29550	5.50335	12.5305	6.92656	7.64773	6.56473	3.25528	1.4205	RIPER2 - Ripening-related family protein precursor, expressed	group3
LOC_Os04g30490	1.02787	1.6029	1.92613	3.6496	0.788522	1.79285	8.10554	MATE efflux family protein, putative, expressed	group4
LOC_Os04g31290	11.1947	7.23739	5.90707	3.12265	1.2761	1.66949	0.629226	helix-loop-helix DNA-binding domain containing protein, expressed	group1
LOC_Os04g32110	11.1491	24.8584	18.882	9.60686	5.43085	6.63996	7.34209	ACT domain containing protein, expressed	group3
LOC_Os04g32540	7.55125	3.73695	2.80755	2.53652	0.866192	1.12173	0.544419	OsSCP24 - Putative Serine Carboxypeptidase homologue, expressed	group1
LOC_Os04g32590	14.0988	11.7323	9.03327	4.67361	2.95998	2.90618	1.78175	transcription factor, putative, expressed	group1
LOC_Os04g32800	9.27416	8.08145	2.38277	1.47497	0	0	0	basic proline-rich protein, putative, expressed	group1
LOC_Os04g32850	234.878	187.426	108.735	86.9037	38.7246	32.2448	29.7981	basic proline-rich protein, putative, expressed	group1
LOC_Os04g32880	19.6634	18.7177	18.9461	13.005	10.088	16.4086	21.2292	CBS domain containing membrane protein, putative, expressed	group3
LOC_Os04g32920	2.27931	3.12473	3.82504	5.29841	2.64316	2.68997	8.6365	potassium transporter, putative, expressed	group4
LOC_Os04g33030	21.9284	23.955	19.5932	13.9222	8.96445	14.0217	17.0475	protein binding protein, putative, expressed	group1
LOC_Os04g33200	23.6824	17.7377	13.5004	9.02702	6.33189	4.38115	1.78135	heparan-alpha-glucosaminide N-acetyltransferase, putative, expressed	group1
LOC_Os04g33260	8.56722	12.9098	12.713	5.67524	3.88026	3.57761	3.57176	expressed protein	group3
LOC_Os04g33310	40.6094	40.709	39.802	34.3878	15.6049	32.2786	12.7538	expressed protein	group3
LOC_Os04g33390	20.776	10.9112	7.80873	4.49979	2.03878	3.22043	2.46678	prephenate dehydratase domain containing protein, expressed	group1
LOC_Os04g33450	12.8503	12.2121	5.73357	3.39157	1.36856	1.3908	1.02446	expressed protein	group1
LOC_Os04g33830	459.49	664.578	567.83	590.621	315.96	283.156	108.353	membrane protein, putative, expressed	group3
LOC_Os04g33990	38.5088	25.7403	21.31	24.3306	10.6204	12.8824	9.0296	harpin-induced protein 1 domain containing protein, expressed	group1
LOC_Os04g34140	9.19024	9.63669	8.22686	3.60513	2.07435	2.62894	3.53322	U-box protein CMPG1, putative, expressed	group3
LOC_Os04g34170	31.8549	10.5071	4.20485	1.21922	0.611232	0	0.504065	retrotransposon protein, putative, unclassified, expressed	group1
LOC_Os04g34230	2.50029	3.93917	2.84028	7.90115	1.961	0.865529	0.951732	RING-H2 finger protein, putative, expressed	group3
LOC_Os04g34460	99.0532	115.912	100.772	56.866	53.648	67.152	41.1974	PAP fibrillin family domain containing protein, expressed	group3
LOC_Os04g34600	21.4098	27.4635	14.5534	9.00343	2.94824	5.48495	5.86894	abscisic stress-ripening, putative, expressed	group2
LOC_Os04g35090	126.58	135.399	133.752	304.908	214.518	204.721	347.035	40S ribosomal protein S10, putative, expressed	other
LOC_Os04g35100	7.17746	4.02572	4.99898	3.58413	1.54997	1.40454	1.75569	phospholipase C, putative, expressed	group1
LOC_Os04g35140	5.02186	5.59512	5.39844	2.70428	1.44103	1.65598	1.2941	OsSub41 - Putative Subtilisin homologue, expressed	group3
LOC_Os04g35420	1.23064	2.24567	2.65385	2.28732	4.03575	3.77372	4.91118	helicase conserved C-terminal domain containing protein, expressed	other
LOC_Os04g36890	11.4616	11.8032	9.77259	4.66435	8.25205	10.557	17.333	peptidyl-prolyl cis-trans isomerase, FKBP-type, putative, expressed	group4
LOC_Os04g37430	11.5731	13.7578	6.88431	4.82016	2.22137	2.60481	2.82329	lipoxygenase protein, putative, expressed	group2
LOC_Os04g37490	0.996756	0.691389	2.31812	2.17413	0.503188	1.13766	16.5213	oxidoreductase, aldo/keto reductase family protein, putative, expressed	group4
LOC_Os04g37500	8.62681	4.95698	2.55774	1.45392	0.188258	0.134571	0.0440574	glutamate decarboxylase, putative, expressed	group1
LOC_Os04g37550	15.6879	12.2235	5.84733	3.98735	0.729908	1.35959	3.26998	aspartic proteinase nepenthesin-2 precursor, putative, expressed	group1
LOC_Os04g37619	21.253	32.7677	30.896	40.0382	36.7126	43.2558	82.6199	zeaxanthin epoxidase, chloroplast precursor, putative, expressed	group4
LOC_Os04g37710	26.122	28.5196	21.6551	24.2109	20.4203	34.9553	58.7909	serine hydrolase domain containing protein, expressed	group4
LOC_Os04g37820	22.6592	23.983	16.639	11.8746	6.39465	9.12426	6.26782	cytokinin-O-glucosyltransferase 2, putative, expressed	group2
LOC_Os04g37880	13.3407	9.5612	6.70779	2.74496	1.80884	1.19713	0	expressed protein	group1
LOC_Os04g37990	6.5519	12.8575	7.90536	8.07125	4.27206	6.07531	3.64534	transporter family protein, putative, expressed	group3
LOC_Os04g38042	10.1528	8.09777	5.48758	5.83993	2.598	4.51361	1.25281	retrotransposon protein, putative, unclassified, expressed	group1
LOC_Os04g38220	18.841	17.3064	9.12411	4.90818	2.44196	3.09406	3.21348	transporter family protein, putative, expressed	group1
LOC_Os04g38390	94.8663	109.535	80.7037	69.4652	32.5323	44.8365	30.6549	wound/stress protein, putative, expressed	group2
LOC_Os04g38410	274.75	368.445	259.738	260.042	109.627	109.646	43.1901	chlorophyll A-B binding protein, putative, expressed	group3
LOC_Os04g38520	16.0832	16.2635	16.0952	17.4901	16.4021	18.7908	39.7877	CPuORF18 - conserved peptide uORF-containing transcript, expressed	group4
LOC_Os04g38525	16.0832	16.2635	16.0952	17.4901	16.4021	18.7908	39.7877	expressed protein	group4
LOC_Os04g38680	4.6935	2.88347	1.82645	1.35763	0.823492	1.21372	14.1704	transmembrane amino acid transporter protein, putative, expressed	group4
LOC_Os04g38720	8.21324	8.33752	5.11103	4.31494	1.34218	1.56209	2.30628	no apical meristem protein, putative, expressed	group2
LOC_Os04g38870	255.761	278.038	279.132	448.013	232.303	197.068	103.331	14-3-3 protein, putative, expressed	group3
LOC_Os04g38940	35.0848	45.8744	39.8295	54.3713	23.0429	30.862	14.2228	integral membrane protein, putative, expressed	group3
LOC_Os04g39100	7.59746	3.11442	2.35419	0.858086	0.325673	0.512193	0.84704	peroxidase precursor, putative, expressed	group1
LOC_Os04g39610	3.95086	1.61065	1.12	1.3161	0.315847	0.420637	0.472036	glycerophosphoryl diester phosphodiesterase family protein, putative, expressed	group1
LOC_Os04g39840	10.1156	9.10463	5.183	3.30737	2.91434	1.75473	2.62351	Os4bglu10 - beta-glucosidase homologue, similar to Os4Bglu12 exoglucanase/beta-glucosidase, expressed	group1
LOC_Os04g39880	44.9687	27.1256	22.3713	17.526	11.6203	10.084	18.2815	Os4bglu12 - beta-glucosidase, exo-beta-glucanase, expressed	group1
LOC_Os04g39980	10.0259	10.6905	7.83481	5.12999	2.66729	3.60288	15.7139	gibberellin 20 oxidase 2, putative, expressed	group1
LOC_Os04g40140	0.705504	0.715436	1.02348	1.483	1.38462	1.50596	5.41597	expressed protein	group4
LOC_Os04g40190	44.4039	69.9971	46.781	45.166	25.7817	36.5512	29.0417	circumsporozoite protein, putative, expressed	group2
LOC_Os04g40310	23.9307	21.5518	20.184	15.1316	10.757	13.7016	29.691	dehydrogenase, putative, expressed	group1
LOC_Os04g40530	33.4433	57.1294	48.2676	47.0324	21.133	29.4469	17.9509	methyltransferase domain containing protein, expressed	group3
LOC_Os04g40630	7.40434	5.54174	2.04469	3.97549	0.76348	1.13432	1.58707	BTBZ4 - Bric-a-Brac, Tramtrack, Broad Complex BTB domain with TAZ zinc finger and Calmodulin-binding domains, expressed	group1
LOC_Os04g40700	4.35258	7.48075	7.20883	7.38341	5.60613	7.13773	11.2702	steroid nuclear receptor, ligand-binding, putative, expressed	other
LOC_Os04g40910	12.8001	14.3853	13.6831	8.67427	11.332	11.8119	31.282	OsFBX146 - F-box domain containing protein, expressed	group4
LOC_Os04g41160	6.34077	16.4258	8.73067	5.07404	3.77171	5.0941	9.09954	protein kinase, putative, expressed	group2
LOC_Os04g41570	29.5209	16.9654	18.443	33.527	21.3069	27.0207	43.5501	ethylene-responsive protein related, putative, expressed	group4
LOC_Os04g41680	10.1796	12.0466	10.378	13.6042	4.28691	6.84025	2.07215	CHIT3 - Chitinase family protein precursor, expressed	group3
LOC_Os04g41700	33.2617	45.7657	42.0308	32.9144	27.3917	37.4925	30.1814	expressed protein	group3
LOC_Os04g41960	127.301	128.715	108.436	83.6966	33.2083	37.5958	26.1826	NADP-dependent oxidoreductase, putative, expressed	group2
LOC_Os04g41970	8.08941	6.22018	3.31927	3.68527	1.38299	1.985	6.07954	endoglucanase, putative, expressed	group1
LOC_Os04g42090	563.157	778.369	725.919	1366.93	913.211	920.165	734.62	CPuORF7 - conserved peptide uORF-containing transcript, expressed	other
LOC_Os04g42095	563.157	778.369	725.919	1366.93	913.211	920.165	734.62	S-adenosyl-l-methionine decarboxylase leader peptide, putative, expressed	other
LOC_Os04g42250	25.7698	24.6542	21.0063	22.5523	13.3096	13.9772	17.334	transferase family protein, putative, expressed	group1
LOC_Os04g42420	70.6977	63.5914	58.3785	37.4441	42.5068	58.7704	75.467	nodulin, putative, expressed	group3
LOC_Os04g42920	6.09302	12.1399	10.2345	5.86106	9.5131	13.5898	20.4701	dehydrogenase, putative, expressed	group4
LOC_Os04g43070	13.7579	33.7319	32.2508	23.8831	23.3683	24.7542	26.5895	ammonium transporter protein, putative, expressed	group3
LOC_Os04g43200	9.40021	3.53221	5.5797	2.7031	1.55017	0.876734	34.8038	caleosin related protein, putative, expressed	group4
LOC_Os04g43220	27.0313	30.9279	33.7489	21.7234	36.462	50.4276	77.9018	zinc finger, C3HC4 type domain containing protein, expressed	group4
LOC_Os04g43360	9.32803	6.94074	4.51571	1.03009	2.02602	2.2893	1.4807	Os4bglu14 - monolignol beta-glucoside homologue without catalytic acid/base, expressed	group1
LOC_Os04g43490	8.88862	4.49089	3.71763	3.20161	1.97686	2.47923	1.92442	CK1_CaseinKinase_1.7 - CK1 includes the casein kinase 1 kinases, expressed	group1
LOC_Os04g43680	10.432	10.5045	5.89482	4.24453	2.60619	0.702518	2.05412	MYB family transcription factor, putative, expressed	group2
LOC_Os04g43710	18.1186	34.5308	34.452	12.9658	8.78645	11.595	9.59008	CAMK_CAMK_like.3 - CAMK includes calcium/calmodulin depedent protein kinases, expressed	group3
LOC_Os04g43800	26.8347	16.6896	13.2753	11.0297	6.601	7.97466	3.61464	phenylalanine ammonia-lyase, putative, expressed	group1
LOC_Os04g43990	7.56113	10.0529	7.36797	5.90822	3.69041	4.34159	1.92224	DUF584 domain containing protein, putative, expressed	group2
LOC_Os04g44320	6.69384	6.96735	3.83951	3.35169	2.40338	2.01834	1.42958	transposon protein, putative, unclassified, expressed	group2
LOC_Os04g44530	11.6727	7.12241	5.80643	7.13798	5.95095	7.61089	12.2942	expressed protein	group1
LOC_Os04g44710	3.51564	5.25354	5.0887	3.22738	5.29546	5.03448	10.6023	double-stranded RNA binding motif containing protein, expressed	group4
LOC_Os04g44850	5.95082	2.53931	3.13736	2.37778	0.562089	2.30984	1.43374	glycosyl transferase 8 domain containing protein, putative, expressed	group1
LOC_Os04g44870	30.9612	12.5307	10.8183	10.9504	3.91121	4.13713	2.11749	C2 domain containing protein, putative, expressed	group1
LOC_Os04g45000	2.8925	16.1822	19.9295	33.7591	22.9711	32.2085	18.5071	short-chain dehydrogenase/reductase, putative, expressed	other
LOC_Os04g45090	15.7084	30.9733	31.6099	66.7082	47.2171	54.0885	66.5789	cytochrome b561, putative, expressed	other
LOC_Os04g45290	45.9149	30.7754	14.4554	9.86699	5.06438	6.96067	4.75882	glycosyl hydrolases, putative, expressed	group1
LOC_Os04g45750	5.79392	4.11074	2.13689	1.15561	1.07212	0.457148	0.470529	expressed protein	group1
LOC_Os04g45900	17.0045	23.6265	19.0185	20.8896	11.3955	13.9782	7.90829	transposon protein, putative, unclassified, expressed	group3
LOC_Os04g46010	95.3368	99.6142	90.1324	37.9762	50.6103	69.9494	37.3079	PPR repeat domain containing protein, putative, expressed	group3
LOC_Os04g46880	7.17909	6.88921	6.88264	8.52915	7.69516	9.27505	15.6247	transporter, major facilitator family, putative, expressed	group4
LOC_Os04g46960	93.9021	143.951	116.731	167.123	171.704	197.752	450.955	glutathione peroxidase domain containing protein, expressed	group4
LOC_Os04g46970	0.472496	0	0.261807	3.33187	0.229179	0	5.51656	glucosyltransferase, putative, expressed	group4
LOC_Os04g46990	24.5447	23.7721	19.418	23.0249	9.64006	9.86665	4.50818	cis-zeatin O-glucosyltransferase, putative, expressed	group3
LOC_Os04g47020	66.2408	82.7606	74.4931	69.8017	69.6559	57.2168	48.7578	genetic modifier, putative, expressed	group3
LOC_Os04g47140	1.5823	1.12547	6.71656	0	0.528382	0.83493	1.60365	expressed protein	group3
LOC_Os04g47180	13.365	10.2971	8.26153	3.96477	4.54456	6.0701	9.78425	expressed protein	group1
LOC_Os04g47190	13.1767	20.7854	20.0034	8.49139	12.8374	15.4252	8.9134	aminotransferase domain containing protein, putative, expressed	group3
LOC_Os04g47420	11.6803	13.6709	10.4403	9.69527	4.85928	4.36346	2.93784	transmembrane amino acid transporter protein, putative, expressed	group3
LOC_Os04g47770	5.2383	14.7327	16.1487	14.984	9.76738	13.7464	9.79616	cis-zeatin O-glucosyltransferase, putative, expressed	group3
LOC_Os04g48380	4.5579	10.7331	2.82138	4.30219	1.4068	1.49289	1.39825	lysM domain containing protein, putative, expressed	group2
LOC_Os04g48530	6.77917	8.82108	10.9273	8.36247	4.92654	6.25051	3.2076	C4-dicarboxylate transporter/malic acid transport protein domain containing protein, expressed	group3
LOC_Os04g48800	65.8837	85.8297	73.2139	67.6685	51.4717	70.6841	49.5566	GDSL-like lipase/acylhydrolase, putative, expressed	group3
LOC_Os04g48840	5.80429	6.64666	1.47582	1.58108	2.03946	0	2.93631	expressed protein	group1
LOC_Os04g48880	6.77246	3.95127	8.13172	14.7701	7.80529	12.9574	19.9115	fatty acid hydroxylase, putative, expressed	group4
LOC_Os04g49000	9.15594	4.74465	5.68729	5.59212	2.20509	1.66883	5.53249	zinc finger, C3HC4 type domain containing protein, expressed	group1
LOC_Os04g49160	5.29017	3.12779	1.68386	0.883247	0.553023	0.824689	0.177579	zinc finger, C3HC4 type domain containing protein, expressed	group1
LOC_Os04g49210	7.20913	5.64714	3.65403	2.4487	0.20195	0.540906	0.137837	naringenin,2-oxoglutarate 3-dioxygenase, putative, expressed	group1
LOC_Os04g49350	20.6039	30.3349	37.4385	58.3614	47.0009	61.6148	69.9316	PPR repeat domain containing protein, putative, expressed	other
LOC_Os04g49450	36.9391	70.5166	72.9024	112.863	102.268	119.978	136.777	MYB family transcription factor, putative, expressed	other
LOC_Os04g49510	36.8555	54.7184	39.8922	41.0891	32.6315	41.043	44.3485	CAMK_CAMK_like.27 - CAMK includes calcium/calmodulin depedent protein kinases, expressed	group2
LOC_Os04g49650	31.3461	14.4905	19.3502	15.477	6.6619	8.45741	5.46925	DUF581 domain containing protein, expressed	group1
LOC_Os04g49890	9.5643	10.1474	10.1235	6.16821	9.64022	11.4002	26.9814	multidrug resistance-associated protein, putative, expressed	group4
LOC_Os04g51150	3.68069	6.33535	4.74092	5.67247	3.78342	4.50423	85.3713	transposon protein, putative, unclassified, expressed	group4
LOC_Os04g51160	1.07255	1.4483	1.21382	4.47401	0.632056	0.681778	18.0174	transposon protein, putative, unclassified, expressed	group4
LOC_Os04g51270	196.167	159.962	142.066	304.719	192.965	219.58	234.921	vacuolar ATPase G subunit, putative, expressed	other
LOC_Os04g51660	4.66307	7.69001	4.19959	4.59785	2.03951	3.01166	1.46938	transferase family protein, putative, expressed	group2
LOC_Os04g51880	10.3851	8.73496	5.43891	2.54553	3.69358	4.84413	4.26683	GHMP kinases ATP-binding protein, putative, expressed	group1
LOC_Os04g51920	2.48594	7.06679	7.5286	9.43795	12.1836	13.3765	11.9031	protein disulfide isomerase, putative, expressed	other
LOC_Os04g51940	19.387	19.346	16.4255	21.0311	19.4197	22.5469	48.4472	YT521-B, putative, expressed	group4
LOC_Os04g52090	29.7037	35.1317	33.2667	13.293	12.1696	8.98943	11.4303	AP2 domain containing protein, expressed	group3
LOC_Os04g52164	6.52246	6.41263	3.3189	3.22297	1.04049	2.03783	2.64864	transferase family protein, putative, expressed	group1
LOC_Os04g52250	66.3711	57.2872	40.8426	27.721	20.5373	16.3048	6.78661	LTPL123 - Protease inhibitor/seed storage/LTP family protein precursor, expressed	group1
LOC_Os04g52260	10.421	15.7544	11.9315	4.51686	2.32899	2.70259	8.13309	LTPL124 - Protease inhibitor/seed storage/LTP family protein precursor, expressed	group2
LOC_Os04g52361	196.469	189.34	160.382	192.975	197.156	180.618	398.488	ribosomal protein S17, putative, expressed	group4
LOC_Os04g52380	23.7837	26.4304	21.1868	18.8828	22.4108	31.5784	43.3271	methyl-CpG binding domain containing protein, putative, expressed	group4
LOC_Os04g52520	14.0495	22.468	23.7253	36.9899	33.2857	31.864	33.4044	APO, putative, expressed	other
LOC_Os04g52640	14.4686	17.4967	17.0788	17.3823	13.4292	13.0667	8.48788	SHR5-receptor-like kinase, putative, expressed	group3
LOC_Os04g52830	22.7498	17.0992	9.8049	6.80336	7.13543	5.74888	5.01921	OsFBK15 - F-box domain and kelch repeat containing protein, expressed	group1
LOC_Os04g53190	99.8557	74.2827	46.8548	65.1802	45.221	45.1505	80.7009	CPuORF12 - conserved peptide uORF-containing transcript, expressed	group1
LOC_Os04g53195	99.8557	74.2827	46.8548	65.1802	45.221	45.1505	80.7009	expressed protein	group1
LOC_Os04g53210	2.59752	1.59361	1.29624	2.5878	1.48282	1.38017	9.19134	hydroxyacid oxidase 1, putative, expressed	group4
LOC_Os04g53740	11.0188	21.764	19.3445	30.7585	35.0495	39.8868	46.2651	thioredoxin, putative, expressed	other
LOC_Os04g53760	9.10892	5.06249	3.42899	2.57588	1.07902	1.10626	2.72216	kinesin motor domain containing protein, putative, expressed	group1
LOC_Os04g53810	98.5007	89.0026	62.5343	57.632	19.3415	21.1548	22.2239	leucoanthocyanidin reductase, putative, expressed	group1
LOC_Os04g54010	0.852182	0.748218	0.693601	0.814024	1.61478	0.865509	4.55242	serine/threonine-protein kinase receptor precursor, putative, expressed	group4
LOC_Os04g54560	14.7183	12.6066	6.28148	4.44604	3.15065	2.84909	2.34862	transferase family protein, putative, expressed	group1
LOC_Os04g54564	12.7554	14.7895	7.85317	7.21382	4.07408	7.90724	2.77438	expressed protein	group2
LOC_Os04g54590	40.483	33.2831	26.7271	47.2614	16.7779	18.103	12.74	expressed protein	group3
LOC_Os04g54810	6.817	2.30336	2.0985	0.927608	0.702036	0.4176	0.0613931	beta-D-xylosidase, putative, expressed	group1
LOC_Os04g55260	5.19374	5.50565	4.38783	1.51596	0.969067	1.66863	2.4697	thiamine-repressible mitochondrial transport protein THI74, putative, expressed	group1
LOC_Os04g55670	15.1449	11.3215	8.70586	3.93255	2.98257	3.364	4.35048	glycosyltransferase family 43 protein, putative, expressed	group1
LOC_Os04g55710	49.4827	95.2986	60.8667	61.3628	28.7964	36.3293	22.7878	transposon protein, putative, unclassified, expressed	group3
LOC_Os04g55720	45.8622	40.9848	40.084	47.2665	41.0998	53.3942	110.314	D-3-phosphoglycerate dehydrogenase, chloroplast precursor, putative, expressed	group4
LOC_Os04g55920	164.986	116.854	91.0303	181.153	91.5132	109.667	90.1152	zinc-finger protein, putative, expressed	group3
LOC_Os04g56110	15.0767	28.2064	25.3689	31.6618	16.8009	24.6941	38.2174	protein kinase, putative, expressed	other
LOC_Os04g56290	42.7244	43.5751	38.743	15.0982	19.5075	21.7815	22.675	aldose 1-epimerase, putative, expressed	group1
LOC_Os04g56520	68.8849	56.6049	46.5263	49.0122	40.0247	43.9477	48.231	alpha-1,4-glucan-protein synthase, putative, expressed	group1
LOC_Os04g56540	68.0406	63.0832	36.9692	80.9452	53.8822	53.6409	114.061	expressed protein	group4
LOC_Os04g56730	82.6848	93.0559	85.4884	32.8428	51.8281	59.3286	60.2234	repressor of RNA polymerase III transcription MAF1, putative, expressed	group3
LOC_Os04g57200	50.1608	75.5073	51.552	58.2933	28.5585	30.9945	28.0906	heavy metal transport/detoxification protein, putative, expressed	group3
LOC_Os04g57210	32.7355	41.4659	42.5235	22.0506	29.2362	41.2433	40.5556	actin-6, putative, expressed	group3
LOC_Os04g57360	1.9006	5.00943	5.04642	2.69313	0.740889	1.20315	1.91281	expressed protein	group3
LOC_Os04g57440	21.7391	10.8959	11.1962	10.3585	5.83465	6.66096	7.3181	oryzain beta chain precursor, putative, expressed	group1
LOC_Os04g57610	17.118	11.7337	8.14589	5.48527	5.48032	4.24283	3.75932	auxin response factor, putative, expressed	group1
LOC_Os04g57700	19.9823	22.8815	23.7346	29.0369	25.3769	33.0556	28.5342	expressed protein	other
LOC_Os04g57760	15.2839	17.7453	12.4701	7.89657	5.35052	5.56911	4.67397	expressed protein	group2
LOC_Os04g57810	22.6506	21.4839	19.0314	23.4947	16.6574	23.8046	38.9376	GA18008-PA, putative, expressed	group4
LOC_Os04g58560	9.7758	13.1752	11.4821	14.9459	12.5205	16.1914	23.4162	cysteine protease ATG4, putative, expressed	group4
LOC_Os04g58710	12.897	14.9714	16.7291	14.4506	9.24507	16.4628	69.781	AMP-binding domain containing protein, expressed	group4
LOC_Os04g58780	23.451	32.2174	31.3221	13.3717	16.5079	24.1994	19.9752	pentatricopeptide repeat protein, putative, expressed	group3
LOC_Os04g58800	35.0526	61.5848	59.1306	70.4603	51.0216	65.0253	77.7041	ubiquitin-conjugating enzyme, putative, expressed	other
LOC_Os04g58810	15.9195	14.0258	6.10796	5.00548	2.61575	1.9018	1.22561	CAF1 family ribonuclease containing protein, putative, expressed	group1
LOC_Os04g58850	64.4295	99.1022	75.8719	48.2417	36.1013	35.8471	38.5654	harpin-induced protein 1 domain containing protein, expressed	group3
LOC_Os04g59330	40.632	16.2836	12.021	9.4508	3.49001	3.14952	4.27434	expressed protein	group1
LOC_Os04g59570	64.1989	101.748	95.7011	79.475	67.5384	82.5287	94.0147	expressed protein	group3
LOC_Os05g01370	5.23897	3.8845	2.45184	0.48449	0.321495	0	0	polygalacturonase inhibitor precursor, putative, expressed	group1
LOC_Os05g01470	53.6718	60.2373	52.85	33.4986	33.1492	40.1136	30.7292	methionine S-methyltransferase, putative, expressed	group3
LOC_Os05g01610	1.92533	2.08797	1.20935	2.18234	1.79324	1.54702	7.3711	FYVE zinc finger domain containing protein, expressed	group4
LOC_Os05g01910	2.71965	5.4685	5.16314	3.88818	4.2878	5.93098	11.1864	pumilio-family RNA binding protein, putative, expressed	group4
LOC_Os05g01940	22.0964	23.3218	14.9353	11.3933	7.52339	10.2994	6.79573	zinc finger, RING-type, putative, expressed	group2
LOC_Os05g01950	351.612	495.827	407.204	235.738	161.863	222.713	167.623	expressed protein	group3
LOC_Os05g01970	71.7544	74.9489	86.5106	53.8589	58.0483	60.2816	64.9676	NAD dependent epimerase/dehydratase family protein, putative, expressed	group3
LOC_Os05g02010	11.1129	9.15923	8.94428	14.5823	11.3575	9.77532	29.3341	expressed protein	group4
LOC_Os05g02070	292.062	134.379	48.8218	44.3763	16.5834	9.83268	4.83599	expressed protein	group1
LOC_Os05g02420	14.108	32.6905	25.0524	19.9825	14.0666	16.7206	8.81925	expressed protein	group3
LOC_Os05g02670	6.85121	3.56252	3.0036	2.15433	1.3355	1.42698	0.811941	kinesin motor domain containing protein, putative, expressed	group1
LOC_Os05g02780	120.634	211.94	187.609	309.537	213.323	255.041	210.149	glycine-rich protein A3, putative, expressed	other
LOC_Os05g02820	5.97664	3.20644	2.4556	1.08874	0.696975	0.518178	0.292883	protein transport protein-related, putative, expressed	group1
LOC_Os05g02890	9.35966	9.89646	9.02237	6.28819	2.4063	2.98157	1.71785	white-brown complex homolog protein 16, putative, expressed	group3
LOC_Os05g03000	38.4608	52.4668	50.3978	22.2531	30.2966	39.1989	34.6001	inner membrane protein alx, putative, expressed	group3
LOC_Os05g03174	14.103	7.95836	4.74677	4.16732	2.32826	3.3661	6.00608	glycosyltransferase family 43 protein, putative, expressed	group1
LOC_Os05g03480	60.3099	48.2882	48.7032	50.5268	58.0504	61.8509	105.499	acyl-coenzyme A dehydrogenase, mitochondrial precursor, putative, expressed	group4
LOC_Os05g03610	80.0348	41.2192	23.7536	14.653	4.98873	6.52355	3.08667	phospholipase C, putative, expressed	group1
LOC_Os05g03640	33.1987	25.9733	21.9641	14.7426	10.0771	15.1391	4.12443	flavonol synthase/flavanone 3-hydroxylase, putative, expressed	group1
LOC_Os05g03760	95.4845	138.692	92.4732	54.1953	31.6313	37.4734	30.1359	zinc finger family protein, putative, expressed	group2
LOC_Os05g04170	21.8835	30.5288	27.9013	24.4211	25.5175	27.2165	13.6054	AMP-binding enzyme, putative, expressed	group3
LOC_Os05g04380	51.4458	22.1057	14.9606	6.13382	3.03659	2.85486	3.50018	peroxidase precursor, putative, expressed	group1
LOC_Os05g04500	24.354	18.8971	11.3737	7.3589	3.13382	1.60275	1.66238	peroxidase precursor, putative, expressed	group1
LOC_Os05g04584	4.66433	6.1895	4.60575	2.06886	0.821318	1.06528	1.33147	transferase family protein, putative, expressed	group2
LOC_Os05g04630	246.576	276.129	243.949	315.617	245.678	268.513	376.15	retrotransposon protein, putative, SINE subclass, expressed	group4
LOC_Os05g04820	4.11224	1.31305	1.08827	1.60429	0.824644	0.703515	1.40496	MYB family transcription factor, putative, expressed	group1
LOC_Os05g04830	9.68617	21.4924	21.4564	9.30529	6.83738	14.8091	4.70027	expressed protein	group3
LOC_Os05g05020	53.8029	59.8509	35.217	8.28834	7.40869	8.77078	5.24371	expressed protein	group2
LOC_Os05g05040	37.8241	62.0272	51.4296	36.8698	35.5456	39.7293	20.2368	expressed protein	group3
LOC_Os05g05060	181.916	162.946	110.388	193.367	107.053	103.774	55.7378	expressed protein	group3
LOC_Os05g05670	7.14236	11.108	7.66969	10.7565	3.801	5.02138	2.59526	1-aminocyclopropane-1-carboxylate oxidase, putative, expressed	group3
LOC_Os05g05680	34.3583	46.8386	38.2423	42.6266	15.7798	15.3984	9.80054	1-aminocyclopropane-1-carboxylate oxidase, putative, expressed	group3
LOC_Os05g06540	2.50772	5.00358	4.87688	7.91657	6.30699	6.98655	13.3483	expressed protein	group4
LOC_Os05g06690	17.9147	25.7684	22.4233	16.8259	17.4792	21.1027	25.0676	HECT-domain domain containing protein, expressed	group3
LOC_Os05g06780	115.782	97.9865	51.2003	35.4287	12.8535	7.24571	3.48177	LTPL104 - Protease inhibitor/seed storage/LTP family protein precursor, expressed	group1
LOC_Os05g06920	537.917	489.492	432.058	282.558	125.627	166.215	85.9879	relA-SpoT like protein RSH4, putative, expressed	group1
LOC_Os05g06990	1.76888	2.00784	1.7145	1.31561	1.63148	1.07359	7.79057	TKL_IRAK_CrRLK1L-1.10 - The CrRLK1L-1 subfamily has homology to the CrRLK1L homolog, expressed	group4
LOC_Os05g07070	18.3722	24.0525	23.268	26.0861	27.4615	29.9308	36.0949	zinc finger, C3HC4 type domain containing protein, expressed	group4
LOC_Os05g07090	23.1259	19.256	22.6388	33.5448	22.1881	30.2473	50.8306	acyl-coenzyme A dehydrogenase, mitochondrial precursor, putative, expressed	group4
LOC_Os05g07130	241.77	331.334	325.912	228.904	250.543	284.513	193.146	6PF-2-K/Fru-2,6-P2ASE liver isozyme, putative, expressed	group3
LOC_Os05g07700	302.746	271.685	266.839	544.908	378.486	449.967	897.094	ribosomal protein, putative, expressed	group4
LOC_Os05g07710	0.612822	2.21224	2.73807	5.07696	5.22174	6.23554	10.4357	WD40-like domain containing protein, putative, expressed	group4
LOC_Os05g08370	177.549	86.4703	58.4946	37.1542	24.176	25.2275	38.3942	CESA1 - cellulose synthase, expressed	group1
LOC_Os05g08420	22.0889	28.0689	21.6089	10.4389	8.50585	14.3977	11.1669	expressed protein	group3
LOC_Os05g08480	1.16877	3.36737	1.71614	3.94514	3.7837	5.64612	9.44965	cytokinin-O-glucosyltransferase 1, putative, expressed	group4
LOC_Os05g08554	230.437	171.987	98.4791	130.788	66.1337	73.7835	30.2309	expressed protein	group1
LOC_Os05g08570	17.7622	20.7911	14.3936	8.80768	7.3476	8.08239	10.0723	OsIAA15 - Auxin-responsive Aux/IAA gene family member, expressed	group2
LOC_Os05g08610	12.3376	17.1427	15.0277	23.2661	19.4818	28.7737	26.8648	zinc finger family protein, putative, expressed	other
LOC_Os05g08620	13.995	3.52551	3.79274	2.7284	1.44191	4.31188	2.74096	expressed protein	group1
LOC_Os05g08640	24.8581	14.1207	8.41367	3.23311	2.44932	3.14861	4.0562	transferase family protein, putative, expressed	group1
LOC_Os05g09280	4.54338	4.1404	1.85975	1.41055	0.603128	1.11733	1.24423	AGAP006957-PA, putative, expressed	group1
LOC_Os05g09724	21.7113	8.25024	8.4827	6.86983	3.63745	4.36892	4.12321	HAD superfamily phosphatase, putative, expressed	group1
LOC_Os05g10310	136.973	125.387	92.2685	70.7176	18.3324	22.1381	8.35898	acid phosphatase, putative, expressed	group2
LOC_Os05g10370	6.97165	4.19856	3.43636	1.13221	0.29326	0	0.175802	acid phosphatase, putative, expressed	group1
LOC_Os05g10414	29.3911	51.0675	26.7911	29.2005	12.1541	17.0613	12.6716	expressed protein	group2
LOC_Os05g10620	0.767252	0.798069	0.86776	0.897943	0.696327	0.526766	7.92282	no apical meristem protein, putative, expressed	group4
LOC_Os05g10810	16.785	19.1199	20.4364	3.86992	10.5251	11.1792	14.2412	O-acyltransferase, putative, expressed	group3
LOC_Os05g10840	0.80752	0.404215	0.709876	0.875399	0.75541	0.612669	7.03497	calmodulin-binding protein, putative, expressed	group4
LOC_Os05g11010	11.5995	5.37016	1.76489	1.53216	0.861857	1.54694	1.84569	harpin-induced protein 1 domain containing protein, expressed	group1
LOC_Os05g11064	29.2202	38.0761	35.1541	25.6329	23.0067	31.697	12.757	expressed protein	group3
LOC_Os05g11210	13.7768	10.4045	8.53525	3.45317	2.10648	1.29591	1.71546	lachrymatory factor synthase, putative, expressed	group1
LOC_Os05g11320	12.6673	29.0356	13.99	9.95123	11.4288	26.0116	55.5282	metallothionein-like protein 3B, putative, expressed	group4
LOC_Os05g11950	12.297	7.67724	4.64261	2.59837	1.52324	0.445354	1.10396	GDSL-like lipase/acylhydrolase, putative, expressed	group1
LOC_Os05g12040	22.9482	5.4862	3.18144	0.877403	1.51113	0.95991	0.348279	cytochrome P450 51, putative, expressed	group1
LOC_Os05g12300	15.8214	20.2503	19.304	10.6011	9.66247	14.3748	10.3269	expressed protein	group3
LOC_Os05g12320	15.3461	26.5016	13.2012	2.59348	5.19258	3.10149	2.05084	nodulin MtN3 family protein, putative, expressed	group3
LOC_Os05g12400	42.1425	28.9207	20.2833	14.7894	7.97268	9.35219	5.92636	BURP domain containing protein, expressed	group1
LOC_Os05g12410	19.017	19.5393	10.9612	6.38201	3.82173	3.86835	6.43514	BURP domain containing protein, expressed	group2
LOC_Os05g12630	45.0146	48.3188	34.725	27.0576	15.7028	16.7699	15.613	expressed protein	group2
LOC_Os05g12640	176.17	120.087	47.451	33.6177	11.349	5.27552	3.73461	BURP domain containing protein, expressed	group1
LOC_Os05g13580	43.162	72.5899	57.681	36.2797	22.2815	36.5879	19.8482	OsCML18 - Calmodulin-related calcium sensor protein, expressed	group3
LOC_Os05g13950	39.8695	42.6753	43.0474	22.8575	27.5635	32.0525	58.5517	eukaryotic translation initiation factor 3 subunit E-interacting protein, putative, expressed	group3
LOC_Os05g14180	209.744	191.275	121.989	59.115	57.1984	69.9448	64.6074	OsIAA17 - Auxin-responsive Aux/IAA gene family member, expressed	group1
LOC_Os05g14194	84.5862	94.7012	84.9936	38.1872	40.7206	47.3012	53.1381	glyoxalase family protein, putative, expressed	group3
LOC_Os05g14240	107.282	114.581	65.9777	47.1951	22.3783	33.1413	26.2441	aquaporin protein, putative, expressed	group2
LOC_Os05g15510	24.6357	22.3437	18.4019	11.8035	9.12749	11.675	15.2856	cellulase, putative, expressed	group1
LOC_Os05g15770	1040.95	570.224	331.68	136.235	54.7247	52.0339	42.6341	glycosyl hydrolase, putative, expressed	group1
LOC_Os05g16640	0.857346	0.916236	1.08647	0.747138	1.21579	2.16711	6.5017	DUF630/DUF632 domains containing protein, putative, expressed	group4
LOC_Os05g18294	9.21396	9.52291	5.30301	1.85271	2.2065	1.5804	1.1231	SEC14 cytosolic factor family protein, putative, expressed	group2
LOC_Os05g19954	5.03127	7.68563	4.45907	11.3791	8.43034	14.6263	12.5942	tRNA pseudouridine synthase family protein, putative, expressed	other
LOC_Os05g22614	257.399	252.723	261.322	276.507	129.198	133.807	66.8183	PTAC16, putative, expressed	group3
LOC_Os05g22840	355.804	533.611	330.578	256.841	180.563	155.295	129.853	expressed protein	group2
LOC_Os05g23070	3.38436	3.95942	2.34416	2.55796	1.69441	1.52292	0.615054	retrotransposon protein, putative, Ty3-gypsy subclass, expressed	group2
LOC_Os05g23320	35.0051	38.5306	40.0807	32.5081	26.5011	36.4546	64.5294	expressed protein	group4
LOC_Os05g23440	2.86826	3.81381	1.93271	3.33847	2.11534	4.07281	9.84601	solute carrier family 35 member F1, putative, expressed	group4
LOC_Os05g23880	34.449	48.7362	50.8079	43.2397	26.3679	29.487	15.6698	lipoxygenase, putative, expressed	group3
LOC_Os05g24550	201.925	173.817	143.31	222.269	176.389	180.482	388.55	Papain family cysteine protease domain containing protein, expressed	group4
LOC_Os05g25480	4.4663	3.10164	2.26857	1.40491	0.389326	1.10838	1.1851	OsMan06 - Endo-Beta-Mannanase, expressed	group1
LOC_Os05g25560	0.664166	4.17234	1.70237	1.21485	0.187846	0.821263	0.66886	glycosyl hydrolase family 10 protein, putative, expressed	group2
LOC_Os05g25640	52.9347	32.1973	25.4732	24.4708	12.1999	13.9137	20.7986	cytochrome P450, putative, expressed	group1
LOC_Os05g25770	84.893	67.3835	69.9849	51.7989	25.7804	28.1377	11.3809	WRKY45, expressed	group1
LOC_Os05g26840	7.63493	8.7742	5.39868	2.81227	1.72366	1.67897	6.94741	permease domain containing protein, putative, expressed	group1
LOC_Os05g27010	5.6073	7.15374	5.01832	4.1014	1.23231	2.0834	3.37523	peptide transporter PTR3-A, putative, expressed	group2
LOC_Os05g27304	7.08601	4.2503	1.85056	2.96783	1.0084	1.63633	0.481972	peptide transporter PTR2, putative, expressed	group1
LOC_Os05g27730	44.0301	80.7683	55.2781	40.5682	20.043	23.0693	36.7291	WRKY53, expressed	group2
LOC_Os05g27820	0.574655	4.22683	3.14594	0.809808	0.597605	0.606432	0.552037	patellin protein, putative, expressed	group3
LOC_Os05g27930	19.2644	20.655	18.0843	33.5587	22.1404	24.1116	26.9896	AP2 domain containing protein, expressed	other
LOC_Os05g28090	188.853	256.173	238.162	162.916	127.472	150.217	112.562	expressed protein	group3
LOC_Os05g28210	19.8336	20.9071	20.7435	11.1298	10.0461	7.06111	1.12853	small hydrophilic plant seed protein, putative, expressed	group3
LOC_Os05g28510	8.62086	7.91221	7.24308	7.65265	8.8266	10.8718	22.2442	importin subunit beta, putative, expressed	group4
LOC_Os05g28740	93.9548	68.3029	45.5945	36.2679	13.6972	15.9962	13.5937	universal stress protein domain containing protein, putative, expressed	group1
LOC_Os05g28960	18.5949	20.22	18.3293	5.37827	6.54792	11.8293	11.4626	acyltransferase, putative, expressed	group1
LOC_Os05g29760	164.927	226.094	222.29	188.598	168.717	190.291	138.847	ferrochelatase-2, chloroplast precursor, putative, expressed	group3
LOC_Os05g30010	7.76444	5.53116	4.18695	1.10801	1.57173	1.89778	1.74377	WD domain, G-beta repeat domain containing protein, expressed	group1
LOC_Os05g30350	26.0832	22.4074	29.651	39.1649	37.2056	54.2207	220.679	Os5bglu22 - beta-glucosidase homologue, similar to G. max isohydroxyurate hydrolase, expressed	group4
LOC_Os05g30500	18.0099	12.7879	9.94027	2.52159	1.83594	2.44525	2.65519	expressed protein	group1
LOC_Os05g30920	21.494	22.9549	18.2859	6.18718	12.1289	14.7091	15.0284	OsFBX167 - F-box domain containing protein, expressed	group1
LOC_Os05g31020	1.54182	1.83568	1.53379	2.0271	1.64408	2.06986	27.3581	eukaryotic peptide chain release factor subunit 1-1, putative, expressed	group4
LOC_Os05g31140	140.006	196.519	131.045	84.6393	40.8405	37.0485	15.3214	glycosyl hydrolases family 17, putative, expressed	group2
LOC_Os05g31620	25.444	17.8085	12.676	7.669	2.36879	3.568	3.41208	OsCML15 - Calmodulin-related calcium sensor protein, expressed	group1
LOC_Os05g31670	14.3395	7.56928	8.59936	3.86235	2.48629	2.5711	0.959272	AWPM-19-like membrane family protein, putative, expressed	group1
LOC_Os05g31750	67.1872	43.1634	24.9645	22.1354	10.1233	12.3019	6.47884	annexin, putative, expressed	group1
LOC_Os05g31760	42.8468	28.6611	22.2067	21.1025	9.00211	10.3822	5.30343	annexin, putative, expressed	group1
LOC_Os05g32110	123.916	65.3955	45.0173	38.6489	28.6651	27.2627	53.4621	COBRA, putative, expressed	group1
LOC_Os05g32270	9.21302	11.6633	5.74009	2.62337	3.97688	2.9032	2.53561	AP2 domain containing protein, expressed	group2
LOC_Os05g32390	46.946	51.9051	51.1819	13.4093	21.1928	24.6455	20.3065	FZL, putative, expressed	group3
LOC_Os05g32500	13.4454	8.34256	6.75767	5.92087	3.94138	4.25858	5.89906	expressed protein	group1
LOC_Os05g32544	5.12583	6.04467	3.61747	2.31823	1.19268	2.14492	3.5427	glycosyltransferase, putative, expressed	group1
LOC_Os05g32820	33.0879	33.2546	24.1777	19.1952	9.15719	10.8418	13.0262	peptide-N4-asparagine amidase A, putative, expressed	group2
LOC_Os05g32860	1.09773	0.837646	1.33626	2.44623	3.43349	2.34114	27.8134	expressed protein	group4
LOC_Os05g32960	3.77653	1.99638	1.18156	0.679809	0.647642	0.324786	0.631259	expressed protein	group1
LOC_Os05g33010	8.03324	14.1913	15.6544	16.1713	12.756	21.3059	35.0197	heat shock protein DnaJ, putative, expressed	group4
LOC_Os05g33110	0.7806	1.04084	1.56444	1.23073	0.778252	1.70965	9.80202	endo-1,3;1,4-beta-D-glucanase precursor, putative, expressed	group4
LOC_Os05g33280	326.223	396.161	380.379	315.63	139.462	170.604	75.2771	thylakoid lumen protein, putative, expressed	group3
LOC_Os05g33310	12.9941	12.2123	9.22272	4.76275	4.06123	7.06235	26.9421	oxidoreductase, 2OG-Fe oxygenase family protein, putative, expressed	group4
LOC_Os05g33380	72.3245	47.6977	40.2091	33.3891	18.1931	19.4238	61.1728	fructose-bisphospate aldolase isozyme, putative, expressed	group1
LOC_Os05g33630	182.015	115.174	93.3684	64.3354	50.3892	66.6622	52.6908	inosine-uridine preferring nucleoside hydrolase family protein, putative, expressed	group1
LOC_Os05g33730	28.7491	34.699	31.8478	15.0054	10.5638	17.0911	22.0802	gibberellin receptor GID1L2, putative, expressed	group1
LOC_Os05g33840	6.40957	7.23052	5.82464	4.99895	2.15285	3.19578	1.95364	transketolase, putative, expressed	group3
LOC_Os05g33900	0.868195	7.37564	7.64228	15.9369	11.2709	17.7423	21.7902	auxin-induced protein 5NG4, putative, expressed	other
LOC_Os05g33940	31.8873	20.637	11.5539	6.94852	4.49531	7.10128	14.8434	alpha/beta hydrolase fold, putative, expressed	group1
LOC_Os05g34170	15.3618	11.7918	11.1929	8.26228	4.13001	4.70917	3.31283	tubulin/FtsZ domain containing protein, putative, expressed	group1
LOC_Os05g34470	13.7109	21.119	25.0705	24.1505	19.8424	27.8707	32.0256	expressed protein	other
LOC_Os05g34680	22.6334	26.7799	17.7823	14.6433	9.11898	10.6699	13.2769	expressed protein	group2
LOC_Os05g34770	62.103	57.112	40.1873	43.634	36.0256	37.0918	173.824	cytochrome c, putative, expressed	group4
LOC_Os05g34830	1.4442	4.28129	2.5348	2.49374	1.88407	3.35028	21.1485	No apical meristem protein, putative, expressed	group4
LOC_Os05g35200	8.30368	7.15385	6.22182	6.00364	2.6265	3.96884	2.28837	glycosyl transferase, putative, expressed	group1
LOC_Os05g35290	11.6949	6.83244	4.36962	3.45484	1.23222	2.19542	0.679677	phenylalanine ammonia-lyase, putative, expressed	group1
LOC_Os05g35330	52.2797	41.7228	30.3193	28.346	13.2082	9.94213	9.60129	ribulose bisphosphate carboxylase large chain precursor, putative, expressed	group1
LOC_Os05g35440	8.6858	9.03522	11.6608	5.05272	3.75715	6.21803	9.22613	serine hydroxymethyltransferase, mitochondrial precursor, putative, expressed	group3
LOC_Os05g35520	9.17491	13.4072	13.8727	4.40086	8.55357	10.9667	12.1284	deoxynucleoside kinase family, putative, expressed	group3
LOC_Os05g35710	31.8336	36.5661	36.8447	25.2106	20.6506	30.4099	31.0276	coiled-coil domain-containing protein 47 precursor, putative, expressed	group3
LOC_Os05g36270	21.8888	11.0694	5.78375	3.43136	2.54683	2.41027	2.31836	fructose-1,6-bisphosphatase, putative, expressed	group1
LOC_Os05g36290	130.059	100.406	88.6205	65.5535	59.458	63.8293	88.0292	actin, putative, expressed	group1
LOC_Os05g37130	13.2848	16.983	11.704	12.2353	7.35814	8.5385	7.4741	glycosyl hydrolases family 17, putative, expressed	group2
LOC_Os05g37410	4.39825	5.55747	5.26248	2.32446	5.38061	7.67394	11.84	hhH-GPD superfamily base excision DNA repair protein, expressed	group4
LOC_Os05g37470	7.0932	6.54527	6.18015	3.41659	1.66657	1.39449	0.750059	transmembrane amino acid transporter protein, putative, expressed	group3
LOC_Os05g37520	65.7654	109.047	93.4919	64.7176	29.9579	37.858	30.411	expressed protein	group3
LOC_Os05g37700	23.1868	18.6336	16.6631	10.4914	9.98518	10.7505	6.81627	periplasmic beta-glucosidase precursor, putative, expressed	group1
LOC_Os05g37930	5.76216	16.2842	17.7884	16.8672	13.5471	15.0683	8.73361	expressed protein	group3
LOC_Os05g37970	7.69798	3.63251	3.87964	11.8207	0.729236	1.05151	1.48754	universal stress protein domain containing protein, putative, expressed	group3
LOC_Os05g38120	5.73607	4.09563	3.41988	3.1333	1.58216	1.18076	0.725959	homeodomain protein, putative, expressed	group1
LOC_Os05g38264	5.05897	5.41697	3.25445	10.3163	1.61906	1.65749	16.9464	expressed protein	group4
LOC_Os05g38400	34.8529	37.0233	32.4062	28.4785	32.2381	35.0689	77.822	OsFtsH8 FtsH protease, homologue of AtFtsH3/10, expressed	group4
LOC_Os05g38530	5.79815	11.2415	12.8416	16.0182	10.3413	12.9866	31.8993	DnaK family protein, putative, expressed	group4
LOC_Os05g38720	5.6396	2.47397	2.28071	2.01982	0.649615	0.895579	2.64841	Lung seven transmembrane receptor domain containing protein, putative, expressed	group1
LOC_Os05g39070	18.7279	17.7836	18.7127	5.51456	7.43334	10.2767	15.5094	NLI interacting factor-like phosphatase, putative, expressed	group3
LOC_Os05g39230	40.9171	53.9205	46.9023	19.1368	29.1193	32.4086	29.7337	low photochemical bleaching 1 protein, putative, expressed	group3
LOC_Os05g39350	27.18	13.3681	9.10224	7.82666	3.10534	4.22471	3.8805	PMR5, putative, expressed	group1
LOC_Os05g39670	9.15611	12.4076	8.50239	7.84688	1.86341	5.4016	7.65643	prenylated rab acceptor, putative, expressed	group2
LOC_Os05g39770	8.44122	7.05371	7.62355	13.8398	11.0755	12.6632	27.28	aminotransferase, putative, expressed	group4
LOC_Os05g39930	5.71404	3.28425	3.32743	1.47967	1.34499	0.981275	1.22744	spotted leaf 11, putative, expressed	group1
LOC_Os05g39960	184.353	162.253	170.212	221.371	125.819	141.108	219.183	40S ribosomal protein S26, putative, expressed	group1
LOC_Os05g39990	62.5455	28.8378	20.203	16.6019	4.98287	3.38085	2.71704	expansin precursor, putative, expressed	group1
LOC_Os05g40270	64.9834	73.6202	60.2241	30.1014	31.3396	37.8634	38.0305	expressed protein	group3
LOC_Os05g40290	17.769	15.7675	12.6861	6.31533	7.51877	9.09763	11.1315	KH domain-containing protein, putative, expressed	group1
LOC_Os05g41172	24.0306	28.0991	25.6995	22.181	24.5888	26.1521	39.3245	histone-lysine N-methyltransferase, H3 lysine-9 specific SUVH1, putative, expressed	group4
LOC_Os05g41180	19.4341	20.0919	18.7592	37.1383	30.7847	36.307	70.9116	peptidase, T1 family, putative, expressed	group4
LOC_Os05g41190	164.188	212.013	185.891	124.005	79.4754	104.781	67.9381	expressed protein	group3
LOC_Os05g41220	21.0196	21.372	18.2537	15.3868	8.28814	9.98534	7.31554	SNF1-related protein kinase regulatory subunit beta-1, putative, expressed	group2
LOC_Os05g41440	38.9757	30.0197	20.5779	20.5201	13.1588	13.6107	11.779	cytochrome P450, putative, expressed	group1
LOC_Os05g41460	27.3766	33.5618	35.8342	64.0348	54.1871	52.6779	103.189	cysteine proteinase inhibitor precursor protein, putative, expressed	group4
LOC_Os05g41550	81.1396	101.263	95.6261	46.7451	63.7924	90.9647	66.3595	expressed protein	group3
LOC_Os05g41590	1.09264	4.4378	2.05247	0.309554	0.320183	0.895888	2.28166	glycerol-3-phosphate dehydrogenase, putative, expressed	group2
LOC_Os05g41630	4.16653	5.60256	3.86166	12.4925	2.94602	2.19567	0.896684	translation initiation factor eIF3 subunit, putative, expressed	group3
LOC_Os05g41640	1621.72	1796.37	1387.59	584.757	651.244	630.625	356.369	phosphoglycerate kinase protein, putative, expressed	group3
LOC_Os05g41760	4.81495	6.77347	2.47358	2.87337	0.48974	0.749315	0.465948	AP2 domain containing protein, expressed	group2
LOC_Os05g41780	79.4916	85.0863	62.786	25.0474	17.8536	16.1033	9.89722	AP2 domain containing protein, expressed	group2
LOC_Os05g41795	27.2175	25.4756	29.2266	13.2287	12.4875	12.9273	10.4258	zinc finger C3HC4 type family protein, putative, expressed	group3
LOC_Os05g42000	5.05983	3.96624	2.27433	2.26132	0.892648	2.48557	0.764764	peroxidase precursor, putative, expressed	group1
LOC_Os05g42060	60.5981	67.8343	58.714	69.0069	35.0534	37.6472	21.9965	UDP-glucoronosyl/UDP-glucosyl transferase, putative, expressed	group3
LOC_Os05g42130	1.0602	4.42464	0.196907	0.706852	0.246787	0	0.119839	MONOCULM 1, putative, expressed	group2
LOC_Os05g42210	5.46228	3.27184	1.75711	0.629109	0.984717	0.768035	3.44962	serine/threonine-protein kinase receptor precursor, putative, expressed	group1
LOC_Os05g42270	1.33386	1.60291	0.759144	1.28788	0.969934	1.78744	7.6499	acyltransferase, putative, expressed	group4
LOC_Os05g42300	2.95423	2.50338	3.80482	3.53656	3.96343	3.14642	10.9206	NAF1 domain containing protein, expressed	group4
LOC_Os05g43040	15.2821	22.4549	8.8646	8.53223	6.9368	3.93517	4.55135	tetratricopeptide repeat domain containing protein, expressed	group2
LOC_Os05g43530	11.8074	5.19952	3.73362	1.51904	1.67961	2.09346	2.54935	CSLC7 - cellulose synthase-like family C, expressed	group1
LOC_Os05g43790	25.091	24.3125	20.2718	11.0159	9.77828	14.1037	20.2488	DUF803 domain containing, putative, expressed	group1
LOC_Os05g43860	6.48953	2.81742	3.01576	2.3467	0.746792	0.677355	0.752013	expressed protein	group1
LOC_Os05g44020	48.0776	64.1771	62.721	24.8619	40.7358	41.8031	33.7126	acetyltransferase, GNAT family, putative, expressed	group3
LOC_Os05g44130	88.6381	86.0304	61.0249	29.0223	31.6878	43.2839	40.6979	gamma-glutamyl hydrolase precursor, putative, expressed	group1
LOC_Os05g44290	18.4731	16.6536	15.4107	11.1702	10.0066	12.8318	8.67605	protein kinase domain containing protein, expressed	group3
LOC_Os05g44300	31.895	37.4408	31.1944	9.12192	5.19009	7.34363	3.93683	plant-specific domain TIGR01615 family protein, expressed	group3
LOC_Os05g44330	11.9662	14.3641	16.6355	6.81694	10.3197	14.35	18.5464	DJ-1 family protein, putative, expressed	group3
LOC_Os05g44400	1.0647	5.46812	0.937686	0.29404	0.390944	0.191723	0.798245	GATA zinc finger domain containing protein, expressed	group2
LOC_Os05g44900	14.5205	21.3895	18.8033	15.235	6.76706	10.9991	3.51963	expressed protein	group3
LOC_Os05g45100	0.948112	0	0.526787	4.69997	0.104288	0	9.13452	anthocyanidin 5,3-O-glucosyltransferase, putative, expressed	group4
LOC_Os05g45210	21.39	10.9399	8.29707	5.58241	4.61043	4.77983	3.91145	respiratory burst oxidase, putative, expressed	group1
LOC_Os05g45350	44.4669	53.3998	52.5569	51.8403	40.2872	35.6597	39.6584	dnaJ domain containing protein, expressed	group3
LOC_Os05g45410	3.73219	1.22376	1.435	2.39929	1.70886	2.43872	13.2766	HSF-type DNA-binding domain containing protein, expressed	group4
LOC_Os05g45840	3.68797	3.79349	5.77041	2.22417	2.87021	4.28052	10.1511	GTPase-activating protein, putative, expressed	group4
LOC_Os05g46240	10.0147	5.80204	4.69541	5.02204	2.10087	2.04557	3.17841	green ripe-like, putative, expressed	group1
LOC_Os05g46290	7.96861	5.93571	8.95398	12.1959	14.2137	16.0236	35.2514	T-complex protein, putative, expressed	group4
LOC_Os05g46360	18.3238	19.5479	11.9571	13.8814	7.6758	9.89126	13.3572	possible lysine decarboxylase domain containing protein, expressed	group2
LOC_Os05g46460	33.0362	38.3069	33.7436	17.0622	16.5269	19.7189	16.9191	hydrolase, alpha/beta fold family domain containing protein, expressed	group3
LOC_Os05g46480	0	0.941669	1.00345	1.16128	0.157449	0.35068	27.4017	late embryogenesis abundant protein, group 3, putative, expressed	group4
LOC_Os05g46610	10.2708	4.40691	4.73447	2.8854	0.791312	0.545588	0.51908	myb-like DNA-binding domain containing protein, putative, expressed	group1
LOC_Os05g47540	467.045	524.766	417	329.972	303.105	322.326	229.31	CPuORF26 - conserved peptide uORF-containing transcript, expressed	group2
LOC_Os05g47545	467.045	524.766	417	329.972	303.105	322.326	229.31	expressed protein	group2
LOC_Os05g47780	75.4637	114.219	101.34	45.117	56.2416	52.8208	25.6154	E3 ubiquitin ligase, putative, expressed	group3
LOC_Os05g47790	4.78313	6.7098	7.44898	5.53536	4.8037	3.9177	1.59873	expressed protein	group3
LOC_Os05g47960	4.68998	8.34476	1.80004	4.22722	0.679501	2.22212	0.816092	expressed protein	group2
LOC_Os05g48270	12.9314	5.76019	4.46009	3.0201	1.2497	1.01617	1.05291	auxin-responsive protein, putative, expressed	group1
LOC_Os05g48340	5.68142	6.28818	4.70572	3.37314	3.97829	7.55797	13.8404	proteasome-related, putative, expressed	group4
LOC_Os05g48360	12.3015	14.9155	12.4048	14.2708	8.13062	9.11943	4.51441	membrane attack complex component/perforin/complement C9, putative, expressed	group3
LOC_Os05g48790	32.331	40.1643	43.1455	57.5672	57.8895	61.2026	44.5688	expressed protein	other
LOC_Os05g48800	115.81	130.531	120.687	103.011	76.1354	101.972	86.855	drought induced 19 protein, putative, expressed	group3
LOC_Os05g48900	161.177	78.7505	48.2617	28.7946	13.1328	13.5982	18.3277	fasciclin domain containing protein, expressed	group1
LOC_Os05g48930	29.1429	17.1371	11.8719	5.72701	3.94645	4.29486	5.57962	OsGrx_S2 - glutaredoxin subgroup III, expressed	group1
LOC_Os05g48960	76.8575	80.7206	70.1944	114.487	98.392	103.819	120.286	splicing factor U2AF, putative, expressed	other
LOC_Os05g49030	96.3502	73.745	77.387	129.242	98.413	102.971	186.738	60S ribosomal protein L18a, putative, expressed	group4
LOC_Os05g49140	56.7722	46.5535	32.3987	29.4634	23.2776	23.8118	19.0724	CGMC_MAPKCMGC_2.8 - CGMC includes CDA, MAPK, GSK3, and CLKC kinases, expressed	group1
LOC_Os05g49240	1.85267	11.411	14.6591	28.9452	28.1971	35.4133	17.3291	homeodomain-related, putative, expressed	other
LOC_Os05g49320	42.2968	49.3753	47.4614	40.7639	23.6945	23.5641	16.4105	ribosomal protein L7/L12 C-terminal domain containing protein, expressed	group3
LOC_Os05g49350	7.19848	17.0639	5.08822	4.56377	1.97632	2.07731	1.74633	DUF1645 domain containing protein, putative, expressed	group2
LOC_Os05g49370	41.2833	72.3364	44.5267	35.4247	18.3344	23.9586	14.7538	DUF1645 domain containing protein, putative, expressed	group3
LOC_Os05g49590	13.4303	19.7264	18.0363	12.2029	18.7113	22.6146	27.9876	suppressor of phythchrome A, putative, expressed	other
LOC_Os05g49680	14.5576	17.9507	18.2953	20.2801	20.9577	29.5963	52.1949	OsFBX178 - F-box domain containing protein, expressed	group4
LOC_Os05g50300	0.72261	0.595486	3.77949	0.613144	0.297576	0.668756	0.2931	AMP-binding enzyme, putative, expressed	group3
LOC_Os05g50340	25.83	115.485	118.178	284.14	194.371	302.064	148.473	MYB family transcription factor, putative, expressed	other
LOC_Os05g50380	12.8123	11.2167	10.228	10.8686	7.54905	6.7661	36.0278	glucose-1-phosphate adenylyltransferase large subunit, chloroplast precursor, putative, expressed	group4
LOC_Os05g50610	7.13681	3.89708	4.35263	1.49744	0.746843	1.59878	1.28173	WRKY8, expressed	group1
LOC_Os05g50640	1.41229	1.38934	0.876646	1.6235	1.73914	2.02445	7.46042	transposon protein, putative, unclassified, expressed	group4
LOC_Os05g50830	16.1363	17.2586	17.9437	1.93267	5.60798	5.83912	5.2792	protein kinase family protein, putative, expressed	group3
LOC_Os05g50930	4.30332	7.42693	12.2672	12.0507	10.8296	18.3336	21.0196	RNA polymerase sigma factor, putative, expressed	other
LOC_Os05g50990	9.87742	6.47877	4.00104	1.17483	2.21041	1.63335	0.846139	TTL3, putative, expressed	group1
LOC_Os05g51070	18.8673	16.8312	13.5128	8.14143	5.14419	4.96069	4.89398	inactive receptor kinase At2g26730 precursor, putative, expressed	group2
LOC_Os05g51130	2.15631	2.79962	2.38699	2.37492	2.71706	2.91906	11.9508	mitochondrial chaperone BCS1, putative, expressed	group4
LOC_Os05g51150	70.4504	91.98	76.4676	63.4871	52.8271	51.4847	43.9832	RNA polymerase sigma factor, putative, expressed	group3
LOC_Os05g51160	5.5473	6.58605	2.62705	1.33674	0.812321	1.09021	1.29879	Myb transcription factor, putative, expressed	group2
LOC_Os05g51570	8.42228	2.88022	2.56591	1.28547	0.256025	0.308641	1.38435	vacuolar-processing enzyme precursor, putative, expressed	group1
LOC_Os05g51620	59.2477	85.1665	76.01	64.1939	43.2776	46.0207	33.3976	expressed protein	group3
LOC_Os05g51670	21.0714	22.5571	26.2388	49.6537	32.164	39.6627	90.9975	NAD dependent epimerase/dehydratase family protein, putative, expressed	group4
LOC_Os05g51830	56.0035	48.8556	50.8604	65.1403	62.9262	72.5366	124.855	ZOS5-12 - C2H2 zinc finger protein, expressed	group4
LOC_Os06g01250	147.66	101.668	86.5029	67.6103	39.4743	53.4833	31.5965	cytochrome P450, putative, expressed	group1
LOC_Os06g01360	17.3764	17.7898	19.4993	23.6662	19.9974	26.4298	54.0582	homogentisate 1,2-dioxygenase, putative, expressed	group4
LOC_Os06g01620	7.99173	9.78568	6.68543	2.8034	1.84635	1.48125	1.89786	scarecrow, putative, expressed	group2
LOC_Os06g01760	12.2167	12.0413	9.79283	6.66603	2.59597	3.39562	3.51143	ligA, putative, expressed	group2
LOC_Os06g01840	131.246	155.69	159.664	39.94	58.8688	82.9583	41.4785	nodulin, putative, expressed	group3
LOC_Os06g01966	41.0672	20.8418	9.1228	7.04904	1.90843	0.91261	0	auxin-induced protein 5NG4, putative, expressed	group1
LOC_Os06g01972	8.98578	9.54575	5.32066	7.95468	4.91784	2.64572	0.661069	auxin-induced protein 5NG4, putative, expressed	group3
LOC_Os06g01990	9.05699	4.91964	3.97564	1.64955	1.22449	1.13453	1.1766	phosphoglycolate phosphatase, plasmid, putative, expressed	group1
LOC_Os06g02019	3.54578	4.61587	3.96489	3.38643	1.87978	2.35587	0.830981	cytochrome P450, putative, expressed	group3
LOC_Os06g02490	39.3209	91.7835	106.55	278.921	229.051	262.085	219.434	acyl CoA binding protein, putative, expressed	other
LOC_Os06g02510	64.5424	59.4138	58.2192	102.738	69.5889	63.7643	108.063	ribosomal protein L13, putative, expressed	group4
LOC_Os06g02540	11.3961	13.308	11.961	21.1629	17.8211	21.9576	36.0685	expressed protein	group4
LOC_Os06g02780	18.8919	22.5125	12.5671	11.1597	2.16357	2.15827	0.425964	aspartic protease, putative, expressed	group2
LOC_Os06g02960	4.85557	6.61166	4.3647	4.16837	2.55465	1.68556	1.66193	expressed protein	group3
LOC_Os06g03514	36.7961	33.5689	33.52	67.0416	37.605	50.4999	51.5443	expressed protein	other
LOC_Os06g03580	34.8622	44.5271	33.425	34.5294	27.8408	34.1124	17.5903	zinc RING finger protein, putative, expressed	group3
LOC_Os06g03600	40.3262	42.8154	38.5904	53.7598	49.7312	51.2652	67.4747	transcriptional corepressor SEUSS, putative, expressed	group4
LOC_Os06g03640	33.4286	13.7845	9.63706	5.47933	1.90265	1.87185	1.64483	BAG domain containing protein, expressed	group1
LOC_Os06g03830	2.9499	4.02763	2.38061	2.67633	0.443238	1.02516	0.642827	retinol dehydrogenase, putative, expressed	group3
LOC_Os06g03930	47.4422	46.5371	41.5589	21.3833	30.1569	35.5512	142.486	cytochrome P450 86A1, putative, expressed	group4
LOC_Os06g03970	3.58838	1.96901	1.02514	1.15681	0.743919	0.668069	0.570404	receptor-like protein kinase 5 precursor, putative, expressed	group1
LOC_Os06g04230	111.78	66.4928	45.206	35.3313	18.768	17.4472	11.6507	expressed protein	group1
LOC_Os06g04240	17.4001	9.22597	6.5623	4.7006	2.29869	1.39919	6.29609	expressed protein	group1
LOC_Os06g04680	6.1299	6.43517	5.11285	2.70166	1.73655	2.40125	2.43913	expressed protein	group2
LOC_Os06g04790	1.79835	7.10998	1.55992	2.04612	0.822032	1.65494	1.65989	HAD superfamily phosphatase, putative, expressed	group2
LOC_Os06g04870	3.76214	2.31643	2.46617	1.06754	0.447332	0.876162	0.940714	homeobox associated leucine zipper, putative, expressed	group1
LOC_Os06g04920	16.238	11.4448	13.6849	27.1701	23.9883	35.2986	14.081	zinc finger family protein, putative, expressed	other
LOC_Os06g05160	42.6706	42.5876	42.0973	27.0613	12.2962	11.7867	9.11225	sulfate transporter, putative, expressed	group3
LOC_Os06g05250	10.785	10.7956	11.9337	6.26065	8.07418	9.37843	14.8843	GTP-binding protein GUF1, putative, expressed	group3
LOC_Os06g05440	65.7684	174.591	176.711	200.166	115.114	133.414	104.553	expressed protein	group3
LOC_Os06g05660	45.2036	45.2536	41.4222	33.7236	35.7019	40.7723	57.2216	NAP domain containing protein, putative, expressed	group4
LOC_Os06g06160	38.1911	33.6441	30.8857	28.8808	26.8752	29.5274	36.8092	IQ calmodulin-binding motif domain containing protein, expressed	group1
LOC_Os06g06250	30.4538	9.20491	6.46762	11.4771	3.63976	2.48429	1.29244	GDSL-like lipase/acylhydrolase, putative, expressed	group1
LOC_Os06g06290	154.816	62.5104	69.6665	79.5639	37.3917	37.5233	68.957	GDSL-like lipase/acylhydrolase, putative, expressed	group1
LOC_Os06g06470	10.0234	8.8496	5.01813	2.07907	2.51945	1.61267	7.1305	U-box domain containing heat shock protein, putative, expressed	group1
LOC_Os06g06560	9.28244	9.47625	9.67513	9.97773	11.1171	12.6159	29.7166	starch synthase, putative, expressed	group4
LOC_Os06g06780	37.4838	23.8128	15.9872	10.8847	6.03152	4.55817	7.99214	harpin-induced protein, putative, expressed	group1
LOC_Os06g06790	7.49391	6.20081	4.06021	1.45663	0.832798	1.73976	1.30429	OsPDIL1-5 protein disulfide isomerase PDIL1-5, expressed	group1
LOC_Os06g06980	92.5452	76.3322	68.9535	48.2792	25.344	31.6103	19.966	caffeoyl-CoA O-methyltransferase, putative, expressed	group1
LOC_Os06g07780	41.8722	42.6833	38.9049	14.3289	18.6336	21.36	21.5249	vesicle-associated membrane protein, putative, expressed	group3
LOC_Os06g08090	34.885	32.0806	22.1368	21.21	20.8588	20.1215	8.75714	heparanase-like protein precursor, putative, expressed	group3
LOC_Os06g08250	14.9773	18.3332	16.0468	13.8363	6.05634	8.80434	3.52388	zinc finger family protein, putative, expressed	group3
LOC_Os06g08670	39.4543	63.4211	62.42	14.5945	26.8213	36.4727	28.0206	glutathione peroxidase, putative, expressed	group3
LOC_Os06g08850	25.2562	25.6701	24.265	25.1194	25.5997	33.6559	50.474	cyclic nucleotide-gated ion channel 14, putative, expressed	group4
LOC_Os06g08884	16.2241	23.8709	26.7028	13.181	14.6061	17.0114	8.89437	expressed protein	group3
LOC_Os06g09090	28.4795	40.3845	38.781	26.5119	32.596	31.8023	31.7196	glutamate receptor 2.8 precursor, putative, expressed	group3
LOC_Os06g09230	1.39683	5.62766	4.19942	5.80977	4.04046	5.42011	3.46394	serine threonine kinase, putative, expressed	other
LOC_Os06g09540	29.0883	33.0453	28.8388	8.52674	14.1396	20.6479	18.8026	SAC domain containing protein, putative, expressed	group3
LOC_Os06g09610	612.571	714.903	714.664	604.531	358.694	377.802	299.036	peroxiredoxin, putative, expressed	group3
LOC_Os06g09660	2.55509	2.0312	2.48616	2.91355	3.46658	2.56567	8.78521	auxin response factor, putative, expressed	group4
LOC_Os06g09900	117.002	154.029	126.032	67.316	51.8442	81.223	53.2507	expressed protein	group3
LOC_Os06g10109	49.4345	70.379	64.5297	71.4052	58.7352	59.2831	19.5347	expressed protein	group3
LOC_Os06g10160	12.8031	22.9205	18.1137	13.036	3.92592	5.87996	3.71129	tyrosine protein kinase domain containing protein, putative, expressed	group3
LOC_Os06g10430	22.5184	23.6217	23.3982	19.2927	22.3562	24.8034	30.512	protein of unknown function DUF1296 domain containing protein, expressed	group4
LOC_Os06g10520	9.8647	8.56076	6.78362	8.02297	5.82148	7.19635	18.2279	pantothenate kinase, putative, expressed	group4
LOC_Os06g10990	3.74389	3.3452	1.31943	1.6659	0.439567	0.448074	0.36977	DnaK family protein, putative, expressed	group1
LOC_Os06g11290	2.46245	1.88274	1.62544	2.24741	1.28047	0.923036	25.8152	12-oxophytodienoate reductase, putative, expressed	group4
LOC_Os06g11610	3.47627	0.98019	1.74043	1.76374	1.10022	1.24337	7.69572	heat shock 22 kDa protein, mitochondrial precursor, putative, expressed	group4
LOC_Os06g11660	12.0639	7.1699	4.2576	7.59814	2.35053	0.740714	0.555969	phosphate-induced protein 1 conserved region domain containing protein, expressed	group1
LOC_Os06g11720	3.41681	4.89126	2.51287	1.07674	0.992712	1.80141	0.827905	cytokinin-O-glucosyltransferase 2, putative, expressed	group2
LOC_Os06g11760	8.88348	24.1767	12.1023	12.0567	3.56974	5.49266	2.03331	expressed protein	group3
LOC_Os06g11860	19.1462	18.4279	13.5313	8.54147	5.25619	6.00148	3.2787	ethylene-responsive transcription factor, putative, expressed	group2
LOC_Os06g11990	37.2222	20.7253	13.8908	10.1053	8.55413	7.79686	11.8871	expressed protein	group1
LOC_Os06g12460	62.631	55.1002	46.0724	28.7248	17.5386	22.1468	16.9201	CSLA3 - cellulose synthase-like family A; mannan synthase, expressed	group2
LOC_Os06g12630	186.195	193.561	190.782	54.6943	82.2751	93.1837	60.8607	glutathione S-transferase, N-terminal domain containing protein, expressed	group3
LOC_Os06g12660	19.6234	31.7503	30.7182	20.0339	9.44545	21.7602	7.26213	NHL repeat-containing protein, putative, expressed	group3
LOC_Os06g13020	3.10442	3.31991	4.11318	3.30951	4.13326	6.67638	9.74162	DNA polymerase lambda, putative, expressed	group4
LOC_Os06g13050	20.3567	21.4636	22.6943	4.96622	12.6878	17.1168	13.7042	peroxidase family protein, expressed	group3
LOC_Os06g13230	6.14749	3.84724	2.30267	1.40501	0.633571	0.951683	0.947844	expressed protein	group1
LOC_Os06g13560	12.4513	4.52191	1.98478	1.49664	1.22803	1.16069	7.20128	SAM dependent carboxyl methyltransferase, putative, expressed	group1
LOC_Os06g13600	3.94989	2.9754	2.47269	2.43181	0.498584	1.19043	0.653683	HEAT repeat family protein, putative, expressed	group1
LOC_Os06g13650	16.8053	16.694	14.8558	7.74668	10.4364	10.7345	14.7256	alpha-mannosidase 2, putative, expressed	group3
LOC_Os06g13870	3.68247	3.48716	5.65066	1.67104	1.12608	1.50687	0.469478	U-box protein CMPG1, putative, expressed	group3
LOC_Os06g14240	14.6439	14.0085	8.77168	13.3264	7.10757	7.86365	3.42072	hsp20/alpha crystallin family protein, putative, expressed	group3
LOC_Os06g14350	79.3007	49.364	34.8732	39.1592	30.928	25.1375	15.4505	caleosin related protein, putative, expressed	group1
LOC_Os06g14370	65.101	44.1315	26.0228	23.654	10.6562	9.42952	8.61737	caleosin related protein, putative, expressed	group1
LOC_Os06g14780	10.5852	15.0446	12.0975	8.27415	4.51945	6.82914	3.86925	expressed protein	group3
LOC_Os06g15170	7.97126	9.75504	7.0554	4.38577	3.5088	3.61681	2.22681	3-ketoacyl-CoA synthase, putative, expressed	group2
LOC_Os06g15330	47.5651	55.448	45.7877	27.8327	13.9437	21.5628	10.8309	CCT/B-box zinc finger protein, putative, expressed	group2
LOC_Os06g15400	637.869	744.744	626.385	733.937	359.788	450.066	240.058	expressed protein	group3
LOC_Os06g15620	10.5129	2.20379	5.1622	3.65103	0.783371	0	0.261616	GASR7 - Gibberellin-regulated GASA/GAST/Snakin family protein precursor, expressed	group1
LOC_Os06g15680	3.0504	4.46156	2.36812	1.37121	0.754779	0.811473	0.429448	cytochrome P450 71A6, putative, expressed	group2
LOC_Os06g15730	5.40716	18.6148	23.0024	24.1846	29.3397	36.5538	25.6503	expressed protein	other
LOC_Os06g16290	12.2917	13.032	8.27312	13.8391	13.3163	18.3796	40.5857	ribosomal protein L7Ae, putative, expressed	group4
LOC_Os06g16420	61.1488	48.8156	34.7773	9.77409	12.5469	18.7747	27.2163	amino acid transporter, putative, expressed	group1
LOC_Os06g16640	228.725	69.4895	17.8744	7.05759	0.485808	0.683786	0.518397	carboxyl-terminal peptidase, putative, expressed	group1
LOC_Os06g17390	11.1896	8.01426	5.13868	0.918934	0.95138	1.08467	0.709642	auxin-independent growth promoter protein, putative, expressed	group1
LOC_Os06g18000	22.4245	25.0079	24.0846	16.1927	9.68102	10.2904	3.95144	protein kinase domain containing protein, expressed	group3
LOC_Os06g18010	71.084	56.4354	31.7107	25.6624	11.1322	15.9535	8.62461	UDP-glucoronosyl and UDP-glucosyl transferase domain containing protein, expressed	group1
LOC_Os06g18670	221.962	201.646	89.7907	55.7229	31.5345	43.9528	35.7111	anthocyanidin 3-O-glucosyltransferase, putative, expressed	group1
LOC_Os06g19095	106.48	126.675	110.534	98.6105	72.7865	69.8498	40.9602	expressed protein	group3
LOC_Os06g19110	5.63576	6.28758	6.16822	3.98511	2.63144	1.44588	0.281674	cadmium tolerance factor, putative, expressed	group3
LOC_Os06g19680	30.1333	35.3577	34.1889	28.7673	27.8735	31.3756	49.6547	zinc finger, C3HC4 type domain containing protein, expressed	group4
LOC_Os06g20040	26.3021	15.3315	10.7726	3.79364	0.972966	0.674153	1.56275	aspartic proteinase nepenthesin-2 precursor, putative, expressed	group1
LOC_Os06g20150	9.0192	10.0369	9.80698	10.3623	3.49805	3.33386	0.830157	peroxidase precursor, putative, expressed	group3
LOC_Os06g20200	7.51898	11.3027	9.44964	6.81371	3.58162	3.4959	2.96011	gibberellin receptor GID1L2, putative, expressed	group3
LOC_Os06g20320	174.749	179.545	160.091	40.5068	66.5004	74.4998	51.122	peptidyl-prolyl cis-trans isomerase, FKBP-type, putative, expressed	group3
LOC_Os06g21240	9.2872	1.49172	2.23195	2.44426	0.712702	1.60151	0.825268	glycine rich protein family protein, putative, expressed	group1
LOC_Os06g21380	14.8279	18.8626	23.0674	17.6902	25.8841	38.4585	65.4207	OsCttP3 - Putative C-terminal processing peptidase homologue, expressed	group4
LOC_Os06g21590	770.582	1255.95	1068.54	1105.89	508.548	505.157	145.954	chlorophyll A-B binding protein, putative, expressed	group3
LOC_Os06g22070	11.0426	9.73968	12.8576	16.2881	17.5138	19.6756	32.8761	mitochondrial glycoprotein, putative, expressed	group4
LOC_Os06g22330	3.57832	1.22729	1.8053	0.654874	0.327917	0.395469	0.348973	expressed protein	group1
LOC_Os06g22960	110.011	93.2622	64.9441	42.9593	24.3207	27.9736	18.8687	aquaporin protein, putative, expressed	group1
LOC_Os06g23114	19.9577	12.3896	7.46902	6.32923	2.26793	2.6091	1.32746	copper methylamine oxidase precursor, putative, expressed	group1
LOC_Os06g23790	9.93105	12.3115	18.0746	8.41643	5.12056	9.26166	5.65697	expressed protein	group3
LOC_Os06g24404	21.8951	7.1838	8.11666	8.00921	4.27924	4.3032	5.73324	GDSL-like lipase/acylhydrolase, putative, expressed	group1
LOC_Os06g24711	18.0345	29.4358	25.2175	19.1937	8.32781	13.2071	6.46031	expressed protein	group3
LOC_Os06g25010	8.96378	6.1458	3.78586	3.26501	0.843363	1.03889	2.02285	glycosyl hydrolase, putative, expressed	group1
LOC_Os06g25950	2.10313	7.50488	1.63378	3.22997	1.24279	2.37291	2.37904	expressed protein	group2
LOC_Os06g26234	12.9225	18.8054	21.7505	11.8696	20.28	28.1331	34.1486	1,4-alpha-glucan-branching enzyme, putative, expressed	other
LOC_Os06g28124	13.3276	10.5827	8.73884	7.64086	2.93362	3.21993	6.8615	glycosyltransferase, putative, expressed	group1
LOC_Os06g28194	65.795	127.364	114.839	96.3722	50.832	62.5326	38.121	expressed protein	group3
LOC_Os06g28590	14.9222	18.9248	16.9918	13.5082	20.0792	26.5726	33.88	bg55, putative, expressed	other
LOC_Os06g28820	4.40337	3.06593	2.81996	2.42481	1.72863	1.6516	0.909674	cycloartenol synthase, putative, expressed	group1
LOC_Os06g28950	19.2802	51.9073	25.2684	39.6535	15.3905	25.5475	15.7502	expressed protein	group3
LOC_Os06g29730	22.4862	50.4753	67.5416	53.5025	46.1906	63.7221	39.135	RALFL28 - Rapid ALkalinization Factor RALF family protein precursor, expressed	group3
LOC_Os06g29790	0.84833	2.82952	4.15589	3.5153	4.96036	5.45534	6.01642	phosphate transporter 1, putative, expressed	other
LOC_Os06g30460	21.5735	17.7748	15.3738	11.7262	15.1632	16.7923	26.147	2-oxo acid dehydrogenases acyltransferase domain containing protein, expressed	group4
LOC_Os06g30480	12.0415	14.3615	12.6249	8.93214	5.90625	8.00787	3.95066	expressed protein	group3
LOC_Os06g30894	10.7935	12.8486	12.0594	4.04432	7.73129	9.81089	11.1123	expressed protein	group3
LOC_Os06g30950	9.22571	9.6939	7.92475	3.74246	3.96704	4.83205	2.74249	transporter-related, putative, expressed	group3
LOC_Os06g33180	41.6874	52.6972	42.8986	80.3996	64.149	82.3615	126.519	expressed protein	group4
LOC_Os06g33720	3.21851	6.02952	1.73789	2.69962	1.57461	1.39487	1.13808	flavin-containing monooxygenase family protein, putative, expressed	group2
LOC_Os06g34070	12.2744	10.0109	6.02313	5.50583	2.3901	3.55096	3.17208	GDSL-like lipase/acylhydrolase, putative, expressed	group1
LOC_Os06g34120	15.6586	8.86947	6.479	10.3101	4.11398	4.8769	2.65236	GDSL-like lipase/acylhydrolase, putative, expressed	group1
LOC_Os06g34730	33.2522	16.1288	11.2234	4.57727	1.84268	3.23713	0.474693	expressed protein	group1
LOC_Os06g35770	10.5162	9.85874	7.02303	3.17066	1.58545	1.69398	1.2151	expressed protein	group2
LOC_Os06g35940	5.72425	19.5987	16.3341	8.50602	8.68118	9.39081	3.92828	osFTL12 FT-Like12 homologous to Flowering Locus T gene; contains Pfam profile PF01161: Phosphatidylethanolamine-binding protein, expressed	group3
LOC_Os06g35960	2.78082	1.4868	1.64516	1.31981	0.671789	1.27166	6.57105	HSF-type DNA-binding domain containing protein, expressed	group4
LOC_Os06g36450	6.87622	10.3793	7.928	5.02418	2.27846	2.79156	1.1691	ferroportin1 domain containing protein, expressed	group3
LOC_Os06g36770	26.1208	26.9735	24.1693	18.1777	21.6395	27.819	45.1335	serine/threonine protein phosphatase 2A 55 kDa regulatory subunit B, putative, expressed	group4
LOC_Os06g37080	5.85628	5.07978	4.95448	2.32466	1.113	1.11195	1.21109	L-ascorbate oxidase precursor, putative, expressed	group3
LOC_Os06g37150	28.6375	21.9571	13.7303	8.48306	4.40307	4.74644	4.83737	L-ascorbate oxidase precursor, putative, expressed	group1
LOC_Os06g37300	22.1204	24.1544	19.7801	22.904	17.9073	16.3979	4.20996	cytochrome P450, putative, expressed	group3
LOC_Os06g37364	19.8396	20.8897	15.8259	18.3816	12.2125	11.5976	9.49272	cytochrome P450, putative, expressed	group1
LOC_Os06g37560	28.1897	15.3609	10.9796	11.4695	5.07306	3.41137	3.67581	beta-galactosidase precursor, putative, expressed	group1
LOC_Os06g38320	32.2955	26.2843	25.6163	12.7543	13.0325	18.848	31.7469	expressed protein	group3
LOC_Os06g38450	3.36956	9.9195	10.3979	26.0061	16.7001	12.746	15.5252	vignain precursor, putative, expressed	other
LOC_Os06g38960	8.22743	5.68169	2.41338	1.68679	0.733529	0.566981	0.425854	expressed protein	group1
LOC_Os06g38970	9.63708	6.05807	4.29749	3.43055	1.60836	1.99	4.39883	expressed protein	group1
LOC_Os06g39110	6.63729	19.0967	24.5912	14.5001	8.36028	9.92595	12.6102	expressed protein	group3
LOC_Os06g39120	100.492	233.653	245.554	431.487	201.56	178.305	166.034	expressed protein	other
LOC_Os06g39240	0.896582	1.2314	0	1.67501	0.608415	0.42039	6.36344	endothelial differentiation-related factor 1, putative, expressed	group4
LOC_Os06g39370	8.13888	14.9335	8.0656	3.32009	2.67936	2.87642	2.30593	OsFBK16 - F-box domain and kelch repeat containing protein, expressed	group2
LOC_Os06g39590	5.95606	4.85924	7.76854	4.7982	1.81244	1.83983	1.14265	OsIAA23 - Auxin-responsive Aux/IAA gene family member, expressed	group3
LOC_Os06g39708	38.7449	59.2595	48.2873	7.77365	19.4595	18.6158	17.6301	photosystem II P680 chlorophyll A apoprotein, putative, expressed	group3
LOC_Os06g40170	4.76326	3.32629	1.32621	1.11208	0.750491	0.996816	0.428611	phospholipase D, putative, expressed	group1
LOC_Os06g40818	6.8983	7.14692	1.80287	1.1901	0.564489	0.57386	0.429161	aspartic proteinase, putative, expressed	group2
LOC_Os06g40940	727.174	1123.47	1210.96	1261.7	1343.74	1198.08	1157.98	glycine dehydrogenase, putative, expressed	other
LOC_Os06g41120	50.0052	68.0327	44.6777	40.9415	19.2126	24.9205	12.3358	expressed protein	group2
LOC_Os06g41360	31.5508	30.74	25.9704	23.9117	17.7557	19.0735	16.938	phosphoribosyl transferase, putative, expressed	group2
LOC_Os06g41840	24.176	20.9942	13.1439	11.9586	11.3281	13.4574	24.3511	reductase, putative, expressed	group1
LOC_Os06g41930	23.7603	34.0205	35.6226	33.5461	27.975	40.1244	73.1128	zinc-binding protein, putative, expressed	group4
LOC_Os06g42560	60.3085	50.5997	37.0666	29.0066	11.6523	15.6253	15.7187	tryptophan synthase beta chain 2, putative, expressed	group1
LOC_Os06g42700	3.08498	5.27259	3.90636	1.83139	0.940196	1.46838	1.81589	zinc finger, C3HC4 type domain containing protein, expressed	group2
LOC_Os06g43350	20.5818	20.3255	16.0414	15.0485	8.52811	7.10263	1.97898	cytochrome P450, putative, expressed	group1
LOC_Os06g43640	21.3349	23.1471	19.5838	18.5085	22.63	25.4787	43.0327	Ser/Thr protein phosphatase family protein, putative, expressed	group4
LOC_Os06g43650	71.2844	78.8258	71.7681	29.1275	43.4107	53.2386	63.0956	secreted salivary protein, putative, expressed	group3
LOC_Os06g43810	73.1677	85.5536	70.1032	74.0314	36.3824	41.8508	22.2419	expressed protein	group3
LOC_Os06g43930	11.3827	6.16247	5.56078	5.80311	4.01578	3.15161	23.0208	OsProCP2 - Putative Lysosomal Pro-x Carboxypeptidase homologue, expressed	group4
LOC_Os06g43990	5.41982	7.18552	9.78583	5.40868	2.84428	4.4928	2.17814	expressed protein	group3
LOC_Os06g44160	94.5912	107.957	82.1897	96.3748	48.5139	69.9569	62.4445	heat shock protein DnaJ, putative, expressed	group3
LOC_Os06g44620	36.3003	30.6571	32.0887	15.1217	10.0263	13.4757	10.6425	AMP-binding domain containing protein, expressed	group3
LOC_Os06g45440	29.7465	30.808	22.5804	46.4033	26.8302	26.0195	24.6189	haloacid dehalogenase-like hydrolase domain-containing protein 3, putative, expressed	group3
LOC_Os06g45710	9.23585	18.7294	16.9431	19.9447	19.4851	17.8844	39.4212	phosphoglycerate kinase protein, putative, expressed	group4
LOC_Os06g45980	8.44726	9.31053	12.5559	8.93033	14.706	15.7617	24.5389	toprim domain-containing protein, putative, expressed	other
LOC_Os06g46060	0.928878	1.91625	1.34818	2.67887	2.10475	2.11502	5.08245	expressed protein	group4
LOC_Os06g46284	24.2284	20.1495	11.5333	7.95456	2.59917	3.1724	4.02861	glycosyl hydrolase, family 31, putative, expressed	group1
LOC_Os06g46340	3.49891	3.09487	1.50927	1.04478	0.424578	0.703565	0.600263	glycosyl hydrolase, family 31, putative, expressed	group1
LOC_Os06g46410	11.4262	5.39932	4.74194	4.34244	3.97574	3.03933	3.57876	auxin response factor, putative, expressed	group1
LOC_Os06g46740	0	0	2.30564	2.13119	0.193893	0.365204	11.1006	early nodulin 20 precursor, putative, expressed	group4
LOC_Os06g46799	20.6688	15.4594	10.2852	6.60736	3.01016	3.52999	1.11906	peroxidase precursor, putative, expressed	group1
LOC_Os06g46950	74.7226	41.2927	14.5776	16.4954	4.17892	5.59767	5.07399	EF hand family protein, putative, expressed	group1
LOC_Os06g47200	18.428	12.4142	8.80061	10.1259	4.15379	6.35453	15.1734	LTPL85 - Protease inhibitor/seed storage/LTP family protein precursor, expressed	group1
LOC_Os06g47580	10.2074	12.0861	11.0171	5.69439	10.4884	10.2857	9.01106	REV1, putative, expressed	group3
LOC_Os06g47820	3.85572	1.5554	0.626135	1.32279	0.381119	0.378896	0.311397	protein kinase domain containing protein, expressed	group1
LOC_Os06g47840	8.40582	10.6283	8.40085	9.68797	11.3493	10.5683	24.1256	ZOS6-08 - C2H2 zinc finger protein, expressed	group4
LOC_Os06g48030	4.22293	2.42773	1.10905	1.1069	0.535535	0.464368	1.07226	peroxidase precursor, putative, expressed	group1
LOC_Os06g48180	17.5106	8.02251	9.44456	9.44572	4.371	8.88479	11.3751	glycosyl hydrolases family 16, putative, expressed	group1
LOC_Os06g48200	22.8588	6.69713	5.9037	6.79773	2.32701	1.37263	4.26839	glycosyl hydrolases family 16, putative, expressed	group1
LOC_Os06g48210	0.668059	0.423984	1.03243	0.76164	0.750574	1.17793	6.21296	DEAD-box ATP-dependent RNA helicase, putative, expressed	group4
LOC_Os06g48250	2.33989	3.61407	3.23556	2.05846	1.88526	2.1144	10.5294	ATPase, putative, expressed	group4
LOC_Os06g48500	10.8409	10.0258	9.10082	4.01038	4.83321	8.20575	3.77166	expressed protein	group3
LOC_Os06g48560	5.19316	16.8963	20.8585	16.4313	8.96949	13.8031	5.78782	transferase family protein, putative, expressed	group3
LOC_Os06g48680	1.13599	9.2646	1.29641	0.785434	0.947139	1.38129	0.743485	expressed protein	group2
LOC_Os06g48760	17.1518	16.2433	13.2635	4.12674	9.77444	11.4917	16.2267	UTP--glucose-1-phosphate uridylyltransferase, putative, expressed	group3
LOC_Os06g49010	22.9728	27.0534	20.0916	30.1756	19.5465	17.4524	12.171	OsSPL12 - SBP-box gene family member, expressed	group3
LOC_Os06g49160	360.105	350.749	319.725	223.105	155.672	182.405	106.428	thylakoid lumenal 16.5 kDa protein, chloroplast precursor, putative, expressed	group3
LOC_Os06g49190	32.1101	11.3199	6.43051	4.32063	1.0225	0.663261	1.18259	LTPL154 - Protease inhibitor/seed storage/LTP family protein precursor, expressed	group1
LOC_Os06g49210	6.7072	4.3696	3.20008	3.93512	2.45332	3.15089	1.38062	retrotransposon protein, putative, unclassified, expressed	group1
LOC_Os06g49250	28.2779	33.1521	27.5198	30.8241	18.281	23.7021	25.8778	peptide transporter PTR2, putative, expressed	group2
LOC_Os06g49500	56.8006	50.5982	43.8874	24.7614	19.311	21.6817	20.6614	integral membrane protein, putative, expressed	group3
LOC_Os06g49660	1.28242	6.56301	0.7471	0.237834	0	0	0	transferase family protein, putative, expressed	group2
LOC_Os06g49700	14.8852	25.5916	21.5816	15.3009	12.1175	20.5023	27.5953	expressed protein	group3
LOC_Os06g49880	7.64498	5.24904	4.04643	2.50618	0.753051	1.3169	1.2535	B-box zinc finger family protein, putative, expressed	group1
LOC_Os06g50080	48.9713	49.8856	33.5614	34.7356	21.9427	24.9137	16.978	DUF581 domain containing protein, expressed	group2
LOC_Os06g50230	33.0099	101.617	94.2598	89.115	32.531	64.7767	44.174	expressed protein	group3
LOC_Os06g50520	10.6558	12.8833	9.43878	10.4427	6.45797	7.42432	5.7407	expressed protein	group3
LOC_Os06g50950	6.04378	4.62538	2.7796	1.59322	0.243366	0	0	GDSL-like lipase/acylhydrolase, putative, expressed	group1
LOC_Os06g51070	2.99566	6.87921	8.31318	8.61206	5.12839	4.3761	1.69451	no apical meristem protein, putative, expressed	group3
LOC_Os06g51150	31.284	34.3373	27.0227	30.5522	28.4784	32.998	100.622	catalase isozyme B, putative, expressed	group4
LOC_Os06g51260	20.287	33.8059	43.3905	36.8541	40.9284	49.165	42.3617	MYB family transcription factor, putative, expressed	other
LOC_Os06g51310	12.5087	19.2572	16.8056	18.7001	23.1476	25.9752	38.2849	PAZ domain containing protein, putative, expressed	group4
LOC_Os06g51460	13.1132	17.8094	20.9814	29.2365	27.6396	28.6666	16.9344	white-brown complex homolog protein, putative, expressed	other
LOC_Os07g01600	1.32936	8.8626	0.637003	0	0.34783	0.375431	0.835601	dirigent, putative, expressed	group2
LOC_Os07g01920	17.4281	16.7129	15.9639	19.6668	16.8666	19.9507	41.4889	nucleolar GTP-binding protein 1, putative, expressed	group4
LOC_Os07g02100	10.6834	6.8608	4.91342	3.64443	1.4099	1.92437	1.87522	flavin-containing monooxygenase family protein, putative, expressed	group1
LOC_Os07g02120	17.5062	15.5787	11.4329	6.43352	2.95457	2.64221	2.30845	flavin-containing monooxygenase family protein, putative, expressed	group2
LOC_Os07g02440	16.9101	19.9386	11.5334	8.28455	3.6445	3.47633	0.851606	peroxidase precursor, putative, expressed	group2
LOC_Os07g03000	6.39276	8.67856	4.19981	3.34921	2.56251	1.86227	3.0106	receptor-like protein kinase precursor, putative, expressed	group2
LOC_Os07g03710	0.317506	10.463	7.60643	3.65313	0.417081	0	0.744306	SCP-like extracellular protein, expressed	group3
LOC_Os07g04160	49.0393	56.5787	54.9327	34.2941	40.2472	46.9821	31.4813	peptidyl-prolyl cis-trans isomerase, FKBP-type, putative, expressed	group3
LOC_Os07g04840	1302.88	1712.23	1615.47	1504.68	855.735	889.125	566.707	PsbP, putative, expressed	group3
LOC_Os07g05010	25.9521	29.8792	25.7815	20.216	14.8032	21.5252	15.288	helix-loop-helix DNA-binding domain containing protein, expressed	group3
LOC_Os07g05050	11.6372	16.364	16.2242	7.7712	9.54244	14.2176	13.8927	DEAD-box ATP-dependent RNA helicase, putative, expressed	group3
LOC_Os07g05370	4.92701	1.14987	1.18122	1.57623	1.26394	0.97106	0.768191	TKL_IRAK_CrRLK1L-1.15 - The CrRLK1L-1 subfamily has homology to the CrRLK1L homolog, expressed	group1
LOC_Os07g05440	12.4888	13.7435	13.1147	13.0952	14.1914	17.3916	23.2134	retrotransposon protein, putative, unclassified, expressed	group4
LOC_Os07g05470	17.9834	9.89221	7.29147	1.84801	3.93683	3.09399	2.33464	AIR9 protein, putative, expressed	group1
LOC_Os07g05480	1143.05	1242.69	1138.96	1536.45	654.436	659.668	286.982	photosystem I reaction center subunit, chloroplast precursor, putative, expressed	group3
LOC_Os07g05580	149.867	134.168	117.693	399.148	214.013	262.364	356.004	ribosomal protein L7Ae, putative, expressed	other
LOC_Os07g06620	13.8992	14.3656	8.32636	4.10641	3.29407	3.37111	4.03269	YABBY domain containing protein, putative, expressed	group2
LOC_Os07g06680	35.6587	20.3253	9.84531	4.37854	2.00641	2.69244	4.67042	fasciclin domain containing protein, expressed	group1
LOC_Os07g06740	20.9724	27.5235	22.3461	9.54281	14.4552	19.6487	14.1173	CAMK_CAMK_like.31 - CAMK includes calcium/calmodulin depedent protein kinases, expressed	group3
LOC_Os07g06820	45.4174	53.5019	59.5609	24.0328	36.2977	50.0052	50.5007	serine/threonine-protein kinase RIO-like, putative, expressed	group3
LOC_Os07g06840	35.3531	36.434	25.0631	21.5374	12.3501	14.1485	9.42924	gibberellin receptor GID1L2, putative, expressed	group2
LOC_Os07g07230	7.58681	4.16305	3.72332	2.87856	1.74601	2.4755	2.61046	protein kinase, putative, expressed	group1
LOC_Os07g07320	8.02392	5.62166	4.34422	2.7098	0.411366	1.68431	2.25899	glutathione S-transferase, putative, expressed	group1
LOC_Os07g07340	7.89923	8.43711	4.2266	2.25576	2.32488	2.68116	2.09305	glucan endo-1,3-beta-glucosidase precursor, putative, expressed	group2
LOC_Os07g07490	21.0048	21.5199	22.0525	11.5923	18.6405	24.2467	46.6159	YT521-B, putative, expressed	group4
LOC_Os07g07900	6.11229	7.06307	5.97598	5.34198	2.60835	4.79122	1.43867	expressed protein	group3
LOC_Os07g08030	818.611	757.273	693.57	681.685	323.045	382.388	138.285	ribose-5-phosphate isomerase A, putative, expressed	group1
LOC_Os07g08300	10.8304	14.9158	11.747	6.06021	5.64834	8.80927	6.13462	major facilitator superfamily antiporter, putative, expressed	group3
LOC_Os07g08340	48.7928	45.2764	37.3621	40.1127	26.9722	22.0496	17.4036	pyruvate kinase, putative, expressed	group1
LOC_Os07g08390	6.40796	12.5691	7.96129	3.54733	3.30007	3.41347	5.0196	plant-specific domain TIGR01615 family protein, expressed	group2
LOC_Os07g08710	94.6428	127.66	116.517	109.609	82.9123	98.9383	109.18	AT hook-containing DNA-binding protein, putative, expressed	group2
LOC_Os07g09010	4.58194	4.01921	1.42998	2.14452	0.467625	0.84348	2.69109	nodulin, putative, expressed	group1
LOC_Os07g09040	42.0002	57.2437	62.5132	56.1049	33.6583	47.6274	24.1351	peptidyl-prolyl cis-trans isomerase, FKBP-type, putative, expressed	group3
LOC_Os07g09190	14.7005	10.3552	8.399	6.7435	3.47683	4.1326	0.908697	transketolase, putative, expressed	group1
LOC_Os07g09420	4.87544	4.13015	3.49362	5.60273	1.94043	3.03093	24.915	ATPase, putative, expressed	group4
LOC_Os07g09710	3.40838	2.75398	4.07207	0.623058	0.352225	0.622055	0.479294	OsFBX220 - F-box domain containing protein, expressed	group3
LOC_Os07g09800	57.2002	95.9975	79.2643	65.66	35.651	47.0016	27.8547	expressed protein	group3
LOC_Os07g10420	27.7186	26.5883	18.0115	12.8631	9.63551	12.981	28.6934	expressed protein	group1
LOC_Os07g10440	27.6681	17.5903	9.43034	8.19576	4.14772	2.58407	3.107	expressed protein	group1
LOC_Os07g10540	33.117	40.1851	38.1298	17.7169	27.553	35.1929	29.1362	peptidase, M24 family protein, putative, expressed	group3
LOC_Os07g10610	23.8864	39.9913	24.4241	13.7711	9.5677	15.5498	12.6146	expressed protein	group2
LOC_Os07g10690	11.7152	14.398	11.2694	3.86124	6.10079	8.38556	11.0711	NLI interacting factor-like phosphatase, putative, expressed	group3
LOC_Os07g10770	120.377	61.9805	45.4043	30.0828	17.5147	20.6158	24.9702	CESA8 - cellulose synthase, expressed	group1
LOC_Os07g11110	434.244	514.715	487.812	324.857	140.419	190.56	92.3271	NAD dependent epimerase/dehydratase family protein, putative, expressed	group3
LOC_Os07g12340	10.7969	11.9141	6.26046	4.70118	2.28585	4.65912	13.6282	NAC domain-containing protein 67, putative, expressed	group1
LOC_Os07g12390	13.2416	19.3176	22.2827	11.4156	4.64845	9.05672	3.50873	expressed protein	group3
LOC_Os07g12650	30.3943	22.3502	24.9146	79.3049	46.0583	49.5526	89.9954	ribosomal protein L7Ae, putative, expressed	other
LOC_Os07g12890	17.3054	11.6441	9.15654	6.13525	3.87167	3.44521	2.42369	metal cation transporter, putative, expressed	group1
LOC_Os07g12900	0.970087	4.45419	1.18612	1.17076	0.680552	0.697668	0.185704	cadmium/zinc-transporting ATPase, putative, expressed	group2
LOC_Os07g13234	168.469	208.68	195.805	51.0432	79.9676	116.801	65.6686	expressed protein	group3
LOC_Os07g13770	14.9052	19.1699	12.7429	6.811	5.05474	7.53389	5.74006	UDP-glucoronosyl and UDP-glucosyl transferase domain containing protein, expressed	group2
LOC_Os07g14514	27.3204	32.636	31.919	23.9455	24.857	34.7319	41.0308	retrotransposon protein, putative, unclassified, expressed	group4
LOC_Os07g14600	24.7982	26.6381	25.4669	14.8273	10.4871	10.8585	6.59662	hydrolase, putative, expressed	group3
LOC_Os07g14850	28.879	14.0023	8.36447	2.71568	3.68149	3.94689	4.05765	CESA6 - cellulose synthase, expressed	group1
LOC_Os07g15460	770.277	783.536	708.738	782.813	542.873	477.899	240.368	metal transporter Nramp6, putative, expressed	group3
LOC_Os07g17330	24.3536	21.7908	14.3767	24.7792	13.7451	12.0665	54.7018	B12D protein, putative, expressed	group4
LOC_Os07g17970	6.68467	10.4691	8.57856	3.98112	3.4005	4.92857	1.29726	AMP-binding domain containing protein, expressed	group3
LOC_Os07g18154	4.11551	3.48355	1.18046	1.0229	1.08047	1.25423	1.37397	aldehyde oxidase 4, putative, expressed	group1
LOC_Os07g18720	65.882	77.3661	78.1496	18.2085	34.9399	54.8415	35.1894	tetratricopeptide repeat containing protein, putative, expressed	group3
LOC_Os07g22640	59.1341	56.1317	47.2267	50.8487	54.633	66.5703	87.8437	lipid binding protein, putative, expressed	group4
LOC_Os07g22930	39.6798	44.3276	51.1451	74.5129	62.489	61.4022	96.3774	starch synthase, putative, expressed	other
LOC_Os07g23120	107.165	140.268	100.22	100.656	30.5099	40.1761	24.5254	expressed protein	group3
LOC_Os07g23570	0.263602	0.153634	0	0	0	0.16101	40.007	cytochrome P450 72A1, putative, expressed	group4
LOC_Os07g23710	0	0	0	0	0	0	11.0167	cytochrome P450, putative, expressed	group4
LOC_Os07g23810	19.2989	23.5816	21.0163	9.77236	14.4527	12.8008	9.15133	expressed protein	group3
LOC_Os07g24190	154.05	86.6088	53.593	23.649	18.2335	24.3845	37.5075	CESA3 - cellulose synthase, expressed	group1
LOC_Os07g25430	1409.6	1739.69	1700.56	1211.33	623.884	885.069	395.1	photosystem I reaction center subunit IV A, chloroplast precursor, putative, expressed	group3
LOC_Os07g26440	34.3819	18.6853	13.3511	7.65506	8.63526	8.49348	8.68596	expressed protein	group1
LOC_Os07g27810	36.9055	20.542	15.4094	14.8854	7.21816	7.14864	12.1616	fiber protein Fb34, putative, expressed	group1
LOC_Os07g28040	12.5187	30.2322	25.2725	18.2901	16.9141	18.1531	12.3978	O-methyltransferase, putative, expressed	group3
LOC_Os07g28440	19.6527	25.3401	20.017	6.65596	6.14137	10.2386	12.0463	SNARE associated Golgi protein, putative, expressed	group1
LOC_Os07g28480	86.334	152.171	142.908	111.663	84.6512	96.1362	58.5724	glutathione S-transferase, putative, expressed	group3
LOC_Os07g28610	268.324	276.978	241.403	233.545	131.707	148.261	90.896	expressed protein	group3
LOC_Os07g28790	29.939	39.4964	34.1896	9.19681	16.9334	19.9635	14.7975	PAP fibrillin family domain containing protein, expressed	group3
LOC_Os07g28890	3.56542	4.83653	4.81042	1.68375	0.876576	1.84318	0.390974	ethylene-responsive protein related, putative, expressed	group3
LOC_Os07g29330	24.3806	22.5988	20.3725	10.4111	8.6297	12.3971	9.58077	serine/threonine-protein kinase CTR1, putative, expressed	group3
LOC_Os07g29750	7.04693	3.25311	3.91167	2.46005	0.933856	2.03108	0.973405	glycosyl hydrolases family 16, putative, expressed	group1
LOC_Os07g30670	462.103	576.62	589.638	459.316	309.067	386.982	211.443	2Fe-2S iron-sulfur cluster binding domain containing protein, expressed	group3
LOC_Os07g30760	1.3606	5.78254	3.26246	0	0.177582	0.192574	0.325076	UDP-glucoronosyl and UDP-glucosyl transferase domain containing protein, expressed	group3
LOC_Os07g31280	55.1701	59.8083	50.7716	33.902	28.008	36.1988	46.6231	casein kinase II subunit beta-4, putative, expressed	group1
LOC_Os07g31460	16.9896	18.9853	16.6846	8.92005	9.52375	11.4423	13.1668	peptide-Nasparagine amidase, putative, expressed	group1
LOC_Os07g31884	41.208	34.1684	26.1733	24.6376	10.8537	15.0343	19.6495	MATE efflux family protein, putative, expressed	group1
LOC_Os07g32020	8.06699	7.59555	4.42241	4.55681	2.47698	3.37703	2.10097	UDP-glucoronosyl and UDP-glucosyl transferase domain containing protein, expressed	group2
LOC_Os07g32170	11.5345	9.96156	13.7615	4.06655	2.89424	2.50493	1.73894	OsSPL13 - SBP-box gene family member, expressed	group3
LOC_Os07g32510	9.3352	10.5761	7.12931	3.84731	2.72094	4.17369	4.21022	dof zinc finger domain containing protein, putative, expressed	group2
LOC_Os07g32570	12.5526	29.6974	17.2108	12.0988	6.0476	8.72269	11.9551	OsAPRL1 adenosine 5'-phosphosulfate reductase-like OsAPRL1, expressed	group2
LOC_Os07g32600	6.9417	4.90516	4.15836	2.75807	1.31006	0.96757	1.88167	glucan endo-1,3-beta-glucosidase precursor, putative, expressed	group1
LOC_Os07g32620	5.99229	4.18016	2.59032	2.32267	0.938639	0.756406	0.950711	anthocyanidin 5,3-O-glucosyltransferase, putative, expressed	group1
LOC_Os07g32630	55.3279	40.295	23.519	22.5064	14.1392	16.2128	14.4006	UDP-glucoronosyl and UDP-glucosyl transferase domain containing protein, expressed	group1
LOC_Os07g33310	6.24282	3.65377	3.46092	4.24172	0.953825	1.29682	1.50283	MATE efflux family protein, putative, expressed	group1
LOC_Os07g33350	20.3337	25.8761	16.7005	19.6789	10.4007	12.6211	5.15704	hsp20/alpha crystallin family protein, putative, expressed	group3
LOC_Os07g33660	101.585	123.865	107.82	83.3703	39.8395	60.2353	34.5792	expressed protein	group3
LOC_Os07g33860	78.9974	61.2349	58.4708	185.334	108.91	102.57	162.022	60S ribosomal protein L44, putative, expressed	other
LOC_Os07g33954	36.9328	26.7102	19.6215	19.2501	8.05291	11.8256	20.7053	transporter family protein, putative, expressed	group1
LOC_Os07g34006	44.7288	28.8167	23.1927	24.1156	10.5043	14.7242	25.3846	transporter family protein, putative, expressed	group1
LOC_Os07g34070	16.4213	3.55514	5.86721	6.27727	2.25948	2.79991	1.29645	auxin-induced protein 5NG4, putative, expressed	group1
LOC_Os07g34260	14.4031	4.99521	4.0528	2.59415	0.798856	1.63873	0.123359	chalcone and stilbene synthases, putative, expressed	group1
LOC_Os07g34580	5.91615	2.53782	1.88354	2.8324	0.478311	2.80612	0.973421	glycosyl hydrolases family 16, putative, expressed	group1
LOC_Os07g34640	27.5044	38.4229	33.3407	13.1835	14.5781	18.1458	18.2145	pyruvate Pi dikinase regulatory protein, putative, expressed	group3
LOC_Os07g35140	8.19658	5.69589	5.08288	6.16055	1.96005	2.79415	2.79316	receptor-like serine-threonine protein kinase, putative, expressed	group1
LOC_Os07g35600	5.1267	6.70269	1.67935	2.10897	1.19965	2.49434	2.21885	expressed protein	group2
LOC_Os07g36080	504.713	618.028	493.264	831.645	353.711	362.811	152.089	oxygen evolving enhancer protein 3 domain containing protein, expressed	group3
LOC_Os07g36170	15.7221	30.1413	25.9115	34.6534	29.026	24.2314	32.9022	chitin-inducible gibberellin-responsive protein, putative, expressed	other
LOC_Os07g37010	19.5211	15.8644	11.531	5.29903	2.67312	4.52627	3.01885	cyclin, putative, expressed	group1
LOC_Os07g37180	16.4732	14.6764	11.1789	8.81294	8.26535	8.49326	19.7777	ABC1 family domain containing protein, putative, expressed	group1
LOC_Os07g37240	1209.79	1825.62	1405.75	1434.17	631.469	745.697	278.102	chlorophyll A-B binding protein, putative, expressed	group3
LOC_Os07g37320	28.5599	37.7561	25.2475	29.5566	13.6144	15.1079	8.22564	transporter family protein, putative, expressed	group3
LOC_Os07g37510	2.2013	1.51273	4.6329	1.89215	0.451249	0.353382	0.24302	organic cation transporter-related, putative, expressed	group3
LOC_Os07g37550	214.896	313.997	273.294	266.18	124.642	137.279	80.1658	chlorophyll A-B binding protein, putative, expressed	group3
LOC_Os07g37730	0.782737	0.632382	0.936831	0.717281	0.323624	0.399817	4.59731	NADH-ubiquinone oxidoreductase, mitochondrial precursor, putative, expressed	group4
LOC_Os07g37830	65.972	73.2162	64.53	28.6511	27.0065	35.7097	24.4303	peptidyl-prolyl cis-trans isomerase CYP37, chloroplast precursor, putative, expressed	group3
LOC_Os07g38270	39.448	43.6526	41.1447	11.4392	19.6474	31.292	23.9715	insulin-degrading enzyme, putative, expressed	group3
LOC_Os07g38300	252.675	279.11	281.31	67.2362	140.594	176.241	156.769	ribosome recycling factor, putative, expressed	group3
LOC_Os07g38370	6.409	6.45067	4.15808	13.4027	2.55235	2.42259	1.50762	expressed protein	group3
LOC_Os07g38440	11.5055	9.77668	8.13198	3.63159	1.65828	2.79892	2.42185	uncharacterized 50.6 kDa protein in the 5region of gyrA and gyrB, putative, expressed	group3
LOC_Os07g38960	396.05	690.156	636.435	657.624	375.002	378.019	215.916	chlorophyll A-B binding protein, putative, expressed	group3
LOC_Os07g40130	20.0429	6.80502	6.02277	2.31295	0.909358	0.764986	2.88815	retrotransposon protein, putative, Ty3-gypsy subclass, expressed	group1
LOC_Os07g40300	1.46626	4.56257	1.81481	1.6805	1.2251	1.24852	0	ZOS7-10 - C2H2 zinc finger protein, expressed	group3
LOC_Os07g40730	7.38069	8.74595	8.60282	3.80353	5.37953	7.76029	7.51661	SNF2 domain-containing protein, putative, expressed	group3
LOC_Os07g40974	113.861	155.237	122.587	125.332	71.1406	76.816	67.5474	NAD dependent epimerase/dehydratase family protein, putative, expressed	group3
LOC_Os07g41180	3.54054	4.41148	4.07565	5.03508	6.4538	8.47829	20.2622	RNA-binding protein-like, putative, expressed	group4
LOC_Os07g41410	93.1692	116.654	93.6832	75.6094	48.7292	44.4726	21.7556	EGG APPARATUS-1, putative, expressed	group3
LOC_Os07g41580	16.4579	22.878	15.3187	13.5056	7.94387	10.8456	5.87587	histone-like transcription factor and archaeal histone, putative, expressed	group2
LOC_Os07g41730	16.389	19.2638	14.2732	5.53407	7.2836	10.8211	13.9574	OsPOP16 - Putative Prolyl Oligopeptidase homologue, expressed	group3
LOC_Os07g41790	127.135	139.74	146.78	270.933	265.396	254.559	372.28	LSM domain containing protein, expressed	other
LOC_Os07g42160	2.46094	2.28258	2.03545	1.01392	0.902461	1.37668	10.5824	HD domain containing protein, putative, expressed	group4
LOC_Os07g42370	402.161	285.302	236.605	200.014	97.5194	155.867	86.5502	zinc-finger protein, putative, expressed	group1
LOC_Os07g42440	38.405	56.2016	39.3233	25.6467	23.3601	22.163	24.8769	hydroxyacid oxidase 1, putative, expressed	group2
LOC_Os07g42610	4.30074	7.50404	4.79805	2.84331	0.808744	1.38431	1.32962	RING finger protein, putative, expressed	group2
LOC_Os07g42650	16.4025	17.46	16.6972	3.87912	9.63923	13.2305	8.60349	expressed protein	group3
LOC_Os07g42750	2.51354	3.78238	4.66297	1.34368	3.34612	4.42472	18.6854	DDT domain containing protein, putative, expressed	group4
LOC_Os07g42940	29.6481	36.8386	26.0971	27.4874	19.4545	25.7165	22.5514	CAMK_CAMK_like.7 - CAMK includes calcium/calmodulin depedent protein kinases, expressed	group2
LOC_Os07g42960	185.089	149.456	119.686	152.1	81.5151	70.9359	52.5327	phospho-2-dehydro-3-deoxyheptonate aldolase, chloroplast precursor, putative, expressed	group1
LOC_Os07g43010	24.2237	28.207	21.2328	10.0298	7.01407	10.6271	11.4558	expressed protein	group3
LOC_Os07g43940	32.4552	28.2452	20.3059	13.0441	9.3998	10.7883	9.65299	X8 domain containing protein, expressed	group1
LOC_Os07g43990	19.2849	10.333	6.54092	3.99912	2.10274	2.29012	6.26453	expressed protein	group1
LOC_Os07g44060	9.33368	12.0213	5.08613	4.4604	0.884774	1.19635	1.16459	haloacid dehalogenase-like hydrolase family protein, putative, expressed	group2
LOC_Os07g44070	9.17839	7.4943	3.91588	5.24707	3.41699	3.06694	1.94692	pectinacetylesterase domain containing protein, expressed	group1
LOC_Os07g44110	0	0	0	0	0	0	3.99296	cytochrome P450 72A1, putative, expressed	group4
LOC_Os07g44130	0.543523	1.39193	2.17114	3.09337	2.05159	1.72719	6.76698	cytochrome P450 72A1, putative, expressed	group4
LOC_Os07g44140	0.81084	0	0	0.54735	0.282207	0.295363	20.8824	cytochrome P450 72A1, putative, expressed	group4
LOC_Os07g44410	10.3293	14.619	11.2587	7.50856	4.30986	6.73094	33.1353	WD40-like Beta Propeller Repeat family protein, expressed	group4
LOC_Os07g44440	0	0	1.32357	0	0	0	22.172	peroxiredoxin, putative, expressed	group4
LOC_Os07g44640	4.30011	3.40709	4.34825	3.40873	4.34942	4.79286	11.9398	ZOS7-13 - C2H2 zinc finger protein, expressed	group4
LOC_Os07g44740	67.7046	50.6575	58.3412	94.7294	71.5199	88.598	171.859	chaperonin, putative, expressed	group4
LOC_Os07g44780	23.926	9.96401	6.09071	2.06137	0.65192	1.06957	0.516994	GDSL-like lipase/acylhydrolase, putative, expressed	group1
LOC_Os07g45060	48.2901	17.4318	13.0993	25.5321	7.84291	7.05334	6.3708	uncharacterized GPI-anchored protein At5g19240 precursor, putative, expressed	group1
LOC_Os07g45090	20.2565	22.9613	21.7777	34.8966	27.4838	41.4037	89.8969	NADH-ubiquinone oxidoreductase 51 kDa subunit, mitochondrial precursor, putative, expressed	group4
LOC_Os07g45100	8.69845	5.11095	6.31922	2.34917	1.27342	0.9336	1.10383	endonuclease/exonuclease/phosphatase family domain containing protein, expressed	group1
LOC_Os07g45570	83.9561	70.1305	53.8091	39.6397	32.5054	24.8148	28.737	expressed protein	group1
LOC_Os07g46280	16.1065	11.912	7.569	7.07326	4.16627	5.42394	5.62668	Os7bglu26 - beta-mannosidase/glucosidase/exoglucanase, expressed	group1
LOC_Os07g46340	41.5587	44.2571	33.1453	12.8399	18.9174	22.3761	22.3008	methyltransferase, putative, expressed	group1
LOC_Os07g46570	9.00045	15.1682	11.2953	4.44382	1.63545	5.24158	5.42603	glutaredoxin, putative, expressed	group2
LOC_Os07g46846	7.05882	9.98962	8.80169	9.18514	3.01121	3.4265	1.04419	sex determination protein tasselseed-2, putative, expressed	group3
LOC_Os07g46852	99.8347	97.996	64.8191	98.5558	45.935	42.9341	13.5091	sex determination protein tasselseed-2, putative, expressed	group3
LOC_Os07g46920	38.7535	8.83233	2.9278	1.78809	0.499795	1.27227	0	sex determination protein tasselseed-2, putative, expressed	group1
LOC_Os07g47090	17.1803	22.6312	29.7819	41.9465	31.1854	34.2121	44.6008	KIP1, putative, expressed	other
LOC_Os07g47350	30.5147	45.9739	40.8031	46.7009	36.7099	41.3905	45.6198	potassium transporter, putative, expressed	other
LOC_Os07g47510	65.7671	83.6269	77.0557	65.4465	42.1079	51.462	69.8395	stress-related protein, putative, expressed	group2
LOC_Os07g47530	33.6829	41.1598	37.031	16.3046	25.3461	33.5273	35.9308	AAA-type ATPase family protein, putative, expressed	group3
LOC_Os07g47750	14.1856	9.99852	10.9078	5.46193	4.58522	4.13194	1.19815	POEI49 - Pollen Ole e I allergen and extensin family protein precursor, expressed	group1
LOC_Os07g48010	1.83801	6.64785	0.530218	1.95118	0.617807	1.02187	0.927431	peroxidase precursor, putative, expressed	group2
LOC_Os07g48020	13.5125	18.8618	8.46229	10.0418	3.45562	4.8208	6.24282	peroxidase precursor, putative, expressed	group2
LOC_Os07g48050	2.07997	11.2161	2.25533	12.5706	0.599313	1.96692	1.28458	peroxidase precursor, putative, expressed	group3
LOC_Os07g48130	13.4419	15.7701	9.8678	9.30821	5.60385	6.74746	7.09345	potassium transporter, putative, expressed	group2
LOC_Os07g48160	12.1059	4.42774	3.56723	2.48415	1.76482	3.42585	6.18547	alpha-galactosidase precursor, putative, expressed	group1
LOC_Os07g48280	12.0899	25.5879	21.9948	11.4197	8.14792	8.93685	4.3074	expressed protein	group3
LOC_Os07g48310	27.2835	22.0119	19.1984	15.8398	14.4381	14.0477	15.2238	inactive receptor kinase At2g26730 precursor, putative, expressed	group1
LOC_Os07g48340	43.8791	53.9577	49.391	47.0555	23.0237	27.258	15.1809	OsCML24 - Calmodulin-related calcium sensor protein, expressed	group3
LOC_Os07g48370	5.5999	3.98718	2.67522	1.34289	0.932178	1.7596	2.05046	glycosyl transferase, family 8, putative, expressed	group1
LOC_Os07g48460	23.8628	25.0597	18.4022	13.0009	7.14056	6.34714	7.95207	stress responsive protein, putative, expressed	group2
LOC_Os07g48490	185.576	418.798	504.028	636.677	461.092	507.52	356.501	stress responsive protein, putative, expressed	other
LOC_Os07g48500	150.523	173.004	225.339	341.782	257.415	372.899	442.209	stress responsive protein, putative, expressed	other
LOC_Os07g48520	9.63818	10.7434	8.24016	7.19547	7.12354	7.56744	2.90755	gamete-specific hydroxyproline-rich glycoprotein a2, putative, expressed	group3
LOC_Os07g48630	54.1254	64.317	43.661	38.5387	20.9312	23.3056	25.7996	ethylene-insensitive 3, putative, expressed	group2
LOC_Os07g48770	17.5917	14.5869	6.68632	9.98227	4.47024	4.0738	4.17026	serine hydrolase domain containing protein, expressed	group1
LOC_Os07g48780	116.593	149.138	155.201	260.244	167.281	239.171	143.86	OsCam1-2 - Calmodulin, expressed	other
LOC_Os07g48830	10.4075	11.7544	5.05456	6.63648	2.39172	1.94293	1.19179	glycosyl transferase 8 domain containing protein, putative, expressed	group2
LOC_Os07g48910	12.5024	1.16447	2.01295	1.19891	1.86706	1.75369	1.11265	retrotransposon protein, putative, unclassified, expressed	group1
LOC_Os07g49080	3.49546	5.55952	5.42831	2.17104	1.54574	2.45307	1.25362	COBRA-like protein 7 precursor, putative, expressed	group3
LOC_Os07g49110	534.388	585.401	491.746	171.852	235.976	261.556	152.459	D-alanine--D-alanine ligase family, putative, expressed	group3
LOC_Os07g49270	12.4337	12.2701	13.428	6.21903	10.3041	11.9221	25.0769	AMP deaminase, putative, expressed	group4
LOC_Os07g49360	5.84104	8.07624	5.5506	2.42011	1.6469	1.42007	1.44739	peroxidase precursor, putative, expressed	group2
LOC_Os07g49370	4.95896	2.47823	2.24308	1.36284	0.604715	0.24919	0.946442	glycosyltransferase family 43 protein, putative, expressed	group1
LOC_Os07g49460	43.3863	57.3172	57.314	84.8949	80.7238	88.3781	84.7397	response regulator receiver domain containing protein, expressed	other
LOC_Os08g01220	104.106	80.5483	53.4035	33.3816	20.9837	15.9886	24.7166	harpin-induced protein 1 domain containing protein, expressed	group1
LOC_Os08g01240	38.6191	34.7573	22.965	27.746	16.5732	13.8994	10.7887	expressed protein	group1
LOC_Os08g01270	11.2616	14.8535	13.6222	7.72045	7.77503	10.0611	4.72312	protein kinase family protein, putative, expressed	group3
LOC_Os08g01290	13.4519	21.4557	14.3988	26.8744	19.2592	21.2427	32.1292	OsFBT12 - F-box and tubby domain containing protein, expressed	group4
LOC_Os08g01330	4.52211	1.28933	1.18999	1.94723	1.83825	3.5511	14.7694	no apical meristem protein, putative, expressed	group4
LOC_Os08g01380	703.308	855.623	809.311	768.131	437.431	546.961	260.06	2Fe-2S iron-sulfur cluster binding domain containing protein, expressed	group3
LOC_Os08g02110	6.54228	5.29849	3.90411	3.24105	1.06819	1.14303	0.630225	peroxidase precursor, putative, expressed	group1
LOC_Os08g02120	53.1583	46.0583	35.5567	22.4109	11.6643	11.6339	8.57883	kinase, pfkB family, putative, expressed	group2
LOC_Os08g02210	4.69071	18.0967	23.9103	30.8532	25.5686	33.1424	27.063	expressed protein	other
LOC_Os08g02230	10.4086	6.56358	2.44322	2.56045	0.656513	0.674849	0.918243	FAD-binding and arabino-lactone oxidase domains containing protein, putative, expressed	group1
LOC_Os08g02630	439.364	515.932	475.85	535.561	262.818	347.325	184.931	photosystem II core complex proteins psbY, chloroplast precursor, putative, expressed	group3
LOC_Os08g02640	12.5342	16.0687	13.2036	13.7199	11.5843	16.507	68.8407	succinate dehydrogenase iron-sulfur subunit 2,mitochondrial precursor, putative, expressed	group4
LOC_Os08g03310	10.2714	14.296	10.1556	7.86023	6.46418	5.39054	4.81477	zinc finger family protein, putative, expressed	group2
LOC_Os08g03579	472.02	512.013	575.574	1323.06	1102.66	1226.17	1419.65	expressed protein	other
LOC_Os08g04500	705.071	573.647	548.95	386.528	238.37	203.938	93.6195	terpene synthase, putative, expressed	group1
LOC_Os08g04630	5.0412	2.92194	1.69782	3.84641	1.8875	2.03652	9.26882	external NADH-ubiquinone oxidoreductase 1, mitochondrial precursor, putative, expressed	group4
LOC_Os08g04920	17.1311	18.3269	18.0966	17.4375	16.5186	16.8837	37.2194	OsDegp11 - Putative Deg protease homologue, expressed	group4
LOC_Os08g05620	28.1459	66.5435	72.6688	63.9927	30.1094	48.6642	30.8239	cytochrome P450, putative, expressed	group3
LOC_Os08g05910	29.7633	30.2972	23.8248	19.5615	11.5976	12.9691	8.99781	peptide transporter PTR2, putative, expressed	group2
LOC_Os08g05960	0.431274	3.32018	0	1.18012	0	1.58797	79.9738	expressed protein	group4
LOC_Os08g05970	0	0	0	2.2231	0	5.9401	105.765	expressed protein	group4
LOC_Os08g05980	0	0	0	0	0	2.59054	53.7307	expressed protein	group4
LOC_Os08g06010	8.71189	7.0078	4.24391	4.61313	5.7587	5.9152	24.167	transporter, major facilitator family, putative, expressed	group4
LOC_Os08g06100	79.5306	70.0155	35.7665	30.1733	12.2203	11.9167	13.5996	O-methyltransferase, putative, expressed	group1
LOC_Os08g06110	23.1066	32.8291	35.1802	44.4824	50.01	61.1079	65.6138	MYB family transcription factor, putative, expressed	other
LOC_Os08g06280	63.4431	67.3757	49.0462	88.8239	43.6975	47.8605	30.5721	LSD1 zinc finger domain containing protein, expressed	group3
LOC_Os08g06380	51.1243	19.3321	12.2805	8.65509	5.25044	4.39894	3.65568	CSLF6 - cellulose synthase-like family F; beta1,3;1,4 glucan synthase, expressed	group1
LOC_Os08g07010	2.61284	3.97995	3.28631	1.53414	0.339398	0.65603	0.598862	ABC-2 type transporter domain containing protein, expressed	group3
LOC_Os08g07080	504.692	335.635	257.346	56.3574	18.434	16.461	2.27677	terpene synthase, putative, expressed	group1
LOC_Os08g07390	10.3413	10.3639	9.18126	10.8961	11.9077	16.268	31.586	mla1, putative, expressed	group4
LOC_Os08g07540	66.4057	87.768	87.9521	72.4061	85.9486	89.1809	70.672	hemimethylated DNA binding domain containing protein, expressed	group3
LOC_Os08g07720	0	0	0.631562	1.2438	0.739026	0.827111	10.6682	transferase family protein, putative, expressed	group4
LOC_Os08g07730	0	0.489864	0.572517	0.571876	0.559727	0.805806	5.53615	transferase family protein, putative, expressed	group4
LOC_Os08g08586	26.1383	38.9996	33.0288	33.8728	22.714	33.164	30.7056	expressed protein	group3
LOC_Os08g09110	5.7471	7.63842	5.74027	3.74495	1.91259	1.91739	0.815036	NB-ARC domain containing protein, expressed	group2
LOC_Os08g09610	30.4535	24.6533	14.2803	20.7023	8.20678	8.93267	4.66927	expressed protein	group1
LOC_Os08g09950	13.1299	11.8587	11.9737	1.93981	5.14199	5.57705	5.99689	acyl-desaturase, chloroplast precursor, putative, expressed	group1
LOC_Os08g10244	8.643	10.5641	8.9906	4.37491	4.86419	5.85799	2.66616	retrotransposon protein, putative, unclassified, expressed	group3
LOC_Os08g10250	8.643	10.5641	8.9906	4.37491	4.86419	5.85799	2.66616	SHR5-receptor-like kinase, putative, expressed	group3
LOC_Os08g10630	8.21008	8.23476	2.99956	1.65221	0.984995	1.31909	1.20174	metal cation transporter, putative, expressed	group2
LOC_Os08g12780	19.0124	28.2096	27.7862	20.2283	18.271	22.1503	15.5514	chloroplast envelope membrane protein, putative, expressed	group3
LOC_Os08g12800	11.2325	6.20481	6.19169	4.29956	2.90379	2.56257	2.77948	glucan endo-1,3-beta-glucosidase precursor, putative, expressed	group1
LOC_Os08g13280	0.945322	2.88577	4.17384	2.1516	0.211992	0.734746	0.559463	expressed protein	group3
LOC_Os08g13350	15.6447	8.26788	5.59745	3.58514	3.34199	4.71252	5.41008	expressed protein	group1
LOC_Os08g13360	5.56955	7.20652	6.78929	4.41868	7.11346	9.46095	18.5955	kelch repeat protein, putative, expressed	group4
LOC_Os08g13440	29.9998	16.4541	11.5601	28.8437	5.74316	2.21974	0.351632	cupin domain containing protein, expressed	group3
LOC_Os08g13920	141.802	66.6776	36.3988	19.653	7.9216	6.77973	7.78835	glycosyl hydrolases family 16, putative, expressed	group1
LOC_Os08g14000	35.3083	33.2545	12.4077	6.54249	3.67377	3.76189	4.45341	retrotransposon protein, putative, Ty1-copia subclass, expressed	group1
LOC_Os08g14940	26.3036	39.5879	44.2308	23.7936	34.5951	38.6567	10.4951	receptor kinase, putative, expressed	group3
LOC_Os08g15050	16.1935	18.5321	13.058	8.41881	3.20543	6.16904	5.67729	CCT/B-box zinc finger protein, putative, expressed	group2
LOC_Os08g15306	54.326	57.2097	45.6273	4.5014	11.1347	17.2946	12.0984	chloroplast 50S ribosomal protein L20, putative, expressed	group3
LOC_Os08g15460	39.411	59.9038	56.6487	17.0329	25.4658	39.8975	33.6978	preprotein translocase subunit secY, putative, expressed	group3
LOC_Os08g15500	45.0388	46.0007	35.3967	9.1897	14.7237	20.5605	21.262	expressed protein	group1
LOC_Os08g15840	12.4675	12.6162	13.1077	25.6897	16.1345	14.0941	16.5935	ankyrin repeat-rich protein, putative, expressed	other
LOC_Os08g16010	36.9725	45.8371	34.0688	15.1641	15.7835	15.646	13.5345	acetyltransferase, GNAT family, putative, expressed	group2
LOC_Os08g16830	46.6402	34.1201	31.2942	49.4365	24.6762	30.5457	11.8673	retrotransposon protein, putative, SINE subclass, expressed	group3
LOC_Os08g19650	72.977	81.9821	66.68	63.1803	53.9947	59.9337	47.6342	homeobox protein knotted-1, putative, expressed	group2
LOC_Os08g20020	25.2516	32.7583	33.55	16.3834	21.5255	28.0862	22.6615	octicosapeptide/Phox/Bem1p, putative, expressed	group3
LOC_Os08g20130	3.79257	0.802621	1.02463	0.988259	0.196011	0.862559	0	flavonol sulfotransferase, putative, expressed	group1
LOC_Os08g20570	35.7045	42.8383	30.1077	25.5719	11.9648	13.1112	8.65049	chloride channel protein, putative, expressed	group2
LOC_Os08g20680	9.94013	15.4976	10.9006	7.13449	3.44879	5.85269	4.23157	expressed protein	group3
LOC_Os08g23180	51.4483	30.8954	19.1993	9.14961	5.62847	7.3097	9.48925	fasciclin-like arabinogalactan protein 8 precursor, putative, expressed	group1
LOC_Os08g23730	25.609	31.2235	32.5634	22.3997	27.9241	36.6703	75.5786	class I glutamine amidotransferase, putative, expressed	group4
LOC_Os08g24200	63.1005	13.584	16.5036	7.84117	8.30917	3.13718	1.95164	expressed protein	group1
LOC_Os08g24770	0.632192	0.874442	1.08531	0.801977	0.7622	0.998111	4.84855	protein kinase, putative, expressed	group4
LOC_Os08g25734	220.68	239.657	204.423	106.971	121.771	121.339	84.1526	glucose-1-phosphate adenylyltransferase large subunit, chloroplast precursor, putative, expressed	group3
LOC_Os08g25820	11.8583	11.6254	14.5884	18.8625	18.7538	18.0718	29.5175	myb-like DNA-binding domain containing protein, expressed	group4
LOC_Os08g25900	86.8828	104.225	84.716	41.8745	43.8695	48.0594	39.6785	PsbP, putative, expressed	group3
LOC_Os08g26700	20.3988	30.5177	27.8564	13.1562	12.3656	18.855	13.8824	expressed protein	group3
LOC_Os08g26710	27.5731	44.7258	45.3249	41.4311	19.438	19.5556	7.72168	plant protein of unknown function domain containing protein, expressed	group3
LOC_Os08g26840	6.09532	9.07982	10.4552	9.37102	4.8287	7.07943	2.90803	plant protein of unknown function domain containing protein, expressed	group3
LOC_Os08g27580	21.7096	28.5835	22.9109	25.3879	16.1975	25.0479	14.0566	expressed protein	group3
LOC_Os08g27720	30.2068	37.2625	30.4356	22.9561	15.2711	19.1791	15.6074	pirin, putative, expressed	group2
LOC_Os08g28400	17.0348	8.71917	3.61601	0.515873	0	0.521815	0	expressed protein	group1
LOC_Os08g28670	11.4418	48.0135	51.2886	117.448	87.3609	97.6332	40.8137	pathogenesis-related Bet v I family protein, putative, expressed	other
LOC_Os08g28784	13.5769	9.96855	8.30294	10.3107	4.76195	7.95179	2.79612	expressed protein	group1
LOC_Os08g28790	21.2868	17.8092	8.75846	7.72958	3.48893	2.56902	5.71927	dirigent, putative, expressed	group1
LOC_Os08g29020	3.15085	4.56998	4.27509	3.36018	3.63816	3.43146	1.1646	wall-associated kinase-like 2, putative, expressed	group3
LOC_Os08g29170	94.5742	119.175	121.618	103.945	58.2186	65.2893	32.1548	dehydrogenase, putative, expressed	group3
LOC_Os08g29370	106.107	110.521	96.62	21.0094	40.9679	47.8863	33.1559	peptidyl-prolyl cis-trans isomerase, chloroplast precursor, putative, expressed	group3
LOC_Os08g29720	18.674	20.8441	18.1647	17.1036	14.8806	20.5792	49.7037	mitochondrial carrier protein, putative, expressed	group4
LOC_Os08g30020	143.988	107.383	46.6759	39.8502	30.7184	33.6919	14.3867	membrane protein, putative, expressed	group1
LOC_Os08g31140	6.96918	2.88627	0.380202	1.40579	0.240216	0	0.924123	heavy metal-associated domain containing protein, expressed	group1
LOC_Os08g31410	41.1586	44.9875	40.7813	24.243	35.3589	34.4464	47.7706	sulfate transporter, putative, expressed	group3
LOC_Os08g31470	35.2417	42.3867	40.2366	57.895	49.7964	55.2018	75.768	peptidase, trypsin-like serine and cysteine proteases, putative, expressed	group4
LOC_Os08g31700	7.9488	13.2088	7.06042	3.539	3.11813	2.41941	4.03019	UNE2, putative, expressed	group2
LOC_Os08g32080	34.289	39.2783	25.0746	11.8568	8.9206	9.79352	10.9326	CPuORF27 - conserved peptide uORF-containing transcript, expressed	group2
LOC_Os08g33210	12.0907	13.7697	9.1435	2.95275	4.64404	3.01461	4.47333	expressed protein	group1
LOC_Os08g33540	10.0253	22.02	26.9238	51.7594	42.2471	44.9551	42.6245	ATP-dependent Clp protease adaptor protein ClpS containing protein, expressed	other
LOC_Os08g33710	42.7043	38.0215	26.2004	17.4881	11.3325	12.6807	51.2963	ribonuclease T2 family domain containing protein, expressed	group1
LOC_Os08g33740	64.445	33.8779	20.1332	6.99822	1.94671	4.1139	2.67546	CSLA11 - cellulose synthase-like family A, expressed	group1
LOC_Os08g33820	646.565	1114.58	987.065	1130.51	561.667	551.06	180.481	chlorophyll A-B binding protein, putative, expressed	group3
LOC_Os08g34060	21.7569	25.3588	22.5098	8.27133	12.2791	15.7501	13.0868	DUF1336 domain containing protein, expressed	group3
LOC_Os08g34070	18.6013	26.5213	20.3749	5.01524	9.28534	12.5714	18.3973	DCN1, putative, expressed	group3
LOC_Os08g34280	8.00719	9.36282	3.70876	2.21516	0.68158	1.27126	1.07521	cinnamoyl-CoA reductase, putative, expressed	group2
LOC_Os08g34720	33.1799	30.9522	22.5679	26.6807	9.61809	11.5682	7.05878	D-3-phosphoglycerate dehydrogenase, chloroplast precursor, putative, expressed	group1
LOC_Os08g34984	209.313	276.989	227.054	94.8227	73.1254	119.234	78.4957	DUF581 domain containing protein, expressed	group3
LOC_Os08g35420	90.0626	185.726	135.121	18.7451	29.2003	34.6397	41.3543	photosynthetic reaction center protein, putative, expressed	group3
LOC_Os08g35630	11.7233	15.829	11.5558	6.08666	6.195	9.52074	4.49345	MTD1, putative, expressed	group3
LOC_Os08g35710	24.963	10.4628	8.71392	7.88084	4.1919	2.78159	3.94676	expressed protein	group1
LOC_Os08g35740	54.076	43.4535	34.7241	43.137	29.3873	27.1581	26.334	12-oxophytodienoate reductase, putative, expressed	group1
LOC_Os08g35900	7.21584	10.9846	7.90657	5.48637	4.06326	4.82066	4.81355	OsFBL49 - F-box domain and LRR containing protein, expressed	group2
LOC_Os08g36480	39.2331	117.708	113.864	81.146	47.7363	53.9656	42.0683	nitrate reductase, putative, expressed	group3
LOC_Os08g36500	27.4532	82.2402	77.5331	63.4258	36.6479	40.6819	29.5418	nitrate reductase, putative, expressed	group3
LOC_Os08g36994	23.0242	27.3635	25.5757	15.4373	20.8109	22.3317	32.6337	protein transport protein, putative, expressed	group3
LOC_Os08g37030	4.53672	5.0164	5.14818	1.92649	0.931945	1.21258	0.609705	gibberellin receptor GID1L2, putative, expressed	group3
LOC_Os08g37040	6.03049	5.55883	1.2091	1.40314	0.755663	1.40426	1.50163	gibberellin receptor GID1L2, putative, expressed	group1
LOC_Os08g37060	12.8656	11.1988	5.74767	3.80535	2.03706	3.11901	4.22476	gibberellin receptor GID1L2, putative, expressed	group1
LOC_Os08g37280	14.4684	18.2245	16.9841	13.8983	16.6846	18.4814	29.1667	PWWP domain containing protein, expressed	group4
LOC_Os08g37345	7.28296	7.76794	3.13259	1.14436	0.696334	1.1876	0.667536	DNA binding protein, putative, expressed	group2
LOC_Os08g37370	109.693	119.759	97.7375	72.3092	36.7759	47.4865	52.3764	mitochondrial carrier protein, putative, expressed	group2
LOC_Os08g37432	44.9529	44.7024	47.3755	53.211	44.5069	69.8046	140.094	MATE efflux family protein, putative, expressed	group4
LOC_Os08g37610	37.8365	52.2129	50.0857	19.643	29.9457	38.7275	36.0777	expressed protein	group3
LOC_Os08g37720	106.203	114.949	112.644	131.436	112.702	127.436	79.7266	expressed protein	group3
LOC_Os08g37874	4.8583	4.53119	3.55688	5.01483	3.64536	3.98989	18.6264	2-nitropropane dioxygenase family, putative, expressed	group4
LOC_Os08g37940	152.016	180.534	156.632	45.2332	58.8423	61.9391	33.9395	HAD-superfamily hydrolase subfamily IA, variant 3, putative, expressed	group3
LOC_Os08g38060	6.62949	9.95491	7.0263	4.7	1.71936	3.52594	2.90728	RING finger protein, putative, expressed	group2
LOC_Os08g38160	2.82877	2.62875	7.19624	2.43258	0.84533	1.37956	0.970975	cytokinin-O-glucosyltransferase, putative, expressed	group3
LOC_Os08g38170	5.64826	3.99602	1.96258	1.5635	1.03663	0.392436	0.353721	methyladenine glycosylase, putative, expressed	group1
LOC_Os08g38210	17.3744	13.3622	8.47911	8.22117	7.06355	11.3103	10.5862	transcription factor BIM2, putative, expressed	group1
LOC_Os08g38320	2.35619	3.96854	4.11739	8.50506	4.07805	5.53656	5.01537	AGC_PVPK_like_kin82y.14 - ACG kinases include homologs to PKA, PKG and PKC, expressed	other
LOC_Os08g38720	8.22638	10.0795	9.38773	8.42579	11.8873	15.5577	29.5339	cytochrome c oxidase assembly protein COX15, putative, expressed	group4
LOC_Os08g38900	127.158	77.296	50.1383	42.0047	11.9576	13.8263	10.9442	caffeoyl-CoA O-methyltransferase, putative, expressed	group1
LOC_Os08g38910	114.542	87.7395	75.6225	91.6417	40.6911	48.4119	43.5485	caffeoyl-CoA O-methyltransferase, putative, expressed	group1
LOC_Os08g39310	13.8439	21.986	19.9957	5.1266	11.8558	14.2425	14.0743	SWIB/MDM2 domain containing protein, expressed	group3
LOC_Os08g39370	10.7638	10.0784	6.91322	5.74843	3.69519	4.35778	2.75579	citrate transporter, putative, expressed	group2
LOC_Os08g39430	32.5294	49.8112	41.4571	35.1843	18.7294	23.9748	14.5805	thylakoid lumenal 19 kDa protein, chloroplast precursor, putative, expressed	group3
LOC_Os08g39450	117.369	148.088	108.206	86.3595	44.0063	47.2182	36.4091	AN1-like zinc finger domain containing protein, expressed	group2
LOC_Os08g39694	14.1364	8.27795	6.02894	7.51993	3.79913	4.11902	2.66179	cytochrome P450, putative, expressed	group1
LOC_Os08g39860	64.0075	40.1347	32.9267	29.5903	14.8749	17.7292	10.8928	Os8bglu27 - beta-glucosidase homologue, similar to Os4bglu12 exoglucanase, expressed	group1
LOC_Os08g39870	19.5678	13.9319	11.4633	10.5635	4.79822	6.35561	5.27201	Os8bglu28 - beta-glucosidase homologue, similar to Os4bglu12 exoglucanase, expressed	group1
LOC_Os08g40060	6.71173	3.47113	1.08939	1.03211	0.8555	0.839027	1.36284	expressed protein	group1
LOC_Os08g40110	28.6377	30.7235	28.6348	20.5076	21.062	26.9614	72.2892	peptidase, putative, expressed	group4
LOC_Os08g40510	18.4196	30.4871	26.7367	19.5499	6.76317	14.8777	8.40233	KID-containing protein, putative, expressed	group3
LOC_Os08g40790	30.6949	41.18	29.2845	21.9578	18.114	21.056	28.4286	DNA repair ATPase-related, putative, expressed	group2
LOC_Os08g40820	2.22381	4.00405	4.002	2.89765	4.03049	5.15871	9.54134	expressed protein	group4
LOC_Os08g40900	26.3786	26.7562	24.5879	19.8151	25.4945	28.438	48.968	auxin response factor, putative, expressed	group4
[truncated: 605 more rows]

## Sheet: Table S4
Table S4: GO enrichment of DEGs
GO iterm	Number of GO annotated genes		q value	C/F/P	description	Percentage
	DEGS	expressed genes (background)				DEGs	Background
GO:0009579	126	532	2.37262e-17	Cellular components	thylakoid	0.0559751	0.0249204
GO:0016020	477	3325	7.04583e-13		membrane	0.211906	0.155752
GO:0005618	138	705	4.02563e-12		cell wall	0.0613061	0.0330242
GO:0005576	91	413	5.97444e-11		extracellular region	0.0404265	0.0193461
GO:0009536	421	3084	1.501e-08		plastid	0.187028	0.144463
GO:0005773	160	1076	1.8145e-05		vacuole	0.0710795	0.0504028
GO:0005623	250	1982	0.00459996		cell	0.111062	0.0928424
GO:0003824	493	3141	7.09333e-21	Molecular functions	catalytic activity	0.219014	0.147133
GO:0016740	248	1646	1.44692e-08		transferase activity	0.110173	0.0771032
GO:0005488	430	3217	1.26853e-07		binding	0.191026	0.150693
GO:0016787	327	2465	1.68889e-05		hydrolase activity	0.145269	0.115467
GO:0019825	50	262	0.000108571		oxygen binding	0.0222124	0.0122728
GO:0005215	180	1315	0.000521546		transporter activity	0.0799645	0.0615983
GO:0008152	920	6305	4.0185e-32	Biological processes	metabolic process	0.408707	0.295344
GO:0009628	328	1819	2.14225e-22		response to abiotic stimulus	0.145713	0.085207
GO:0015979	67	225	2.394e-14		photosynthesis	0.0297645	0.0105396
GO:0005975	160	845	1.064e-12		carbohydrate metabolic process	0.0710795	0.0395822
GO:0009719	198	1207	9.177e-10		response to endogenous stimulus	0.0879609	0.0565393
GO:0006950	411	2953	2.69455e-09		response to stress	0.182586	0.138327
GO:0019748	79	378	1.44692e-08		secondary metabolic process	0.0350955	0.0177066
GO:0009607	152	900	1.501e-08		response to biotic stimulus	0.0675255	0.0421585
GO:0006091	67	309	4.12062e-08		generation of precursor metabolites and energy	0.0297645	0.0144744
GO:0009987	760	6320	1.72e-05		cellular process	0.337628	0.296046
GO:0009058	483	3929	0.000245705		biosynthetic process	0.214571	0.184045
GO:0006629	114	835	0.00876348		lipid metabolic process	0.0506442	0.0391137

## Sheet: Table S5
Table S5. AgriGO analysis of the DEGs.
GO_acc	term_type	Term	Number of GO annotated genes				pvalue	FDR	Percentage
			DEG item	DEG total	ref item	ref total			DEG	Background
GO:0009579	Cellular components	thylakoid	125	2289	541	21618	1.6e-16	7e-15	0.054609	0.0250254
GO:0030312		external encapsulating structure	137	2289	714	21618	1.7e-11	3.9e-10	0.0598515	0.033028
GO:0005576		extracellular region	91	2289	419	21618	4.9e-11	5.5e-10	0.0397554	0.019382
GO:0005618		cell wall	135	2289	708	21618	3.7e-11	5.5e-10	0.0589777	0.0327505
GO:0009536		plastid	419	2289	3113	21618	1.7e-06	1.5e-05	0.183049	0.144
GO:0005773		vacuole	162	2289	1083	21618	9.4e-06	7e-05	0.0707733	0.0500971
GO:0044444		cytoplasmic part	869	2289	7047	21618	3.2e-05	0.00021	0.379642	0.325978
GO:0005737		cytoplasm	930	2289	7622	21618	6.9e-05	0.00039	0.406291	0.352577
GO:0016020		membrane	629	2289	5269	21618	0.0028	0.014	0.274792	0.243732
GO:0043226		organelle	907	2289	7769	21618	0.0046	0.015	0.396243	0.359376
GO:0043227		membrane-bounded organelle	881	2289	7514	21618	0.0036	0.015	0.384884	0.347581
GO:0043229		intracellular organelle	907	2289	7769	21618	0.0046	0.015	0.396243	0.359376
GO:0043231		intracellular membrane-bounded organelle	881	2289	7514	21618	0.0036	0.015	0.384884	0.347581
GO:0044424		intracellular part	1067	2289	9183	21618	0.0043	0.015	0.466142	0.424785
GO:0005622		intracellular	1098	2289	9572	21618	0.011	0.032	0.479685	0.442779
GO:0005623		cell	1579	2289	13881	21618	0.011	0.032	0.689821	0.642104
GO:0044464		cell part	1401	2289	12334	21618	0.015	0.04	0.612058	0.570543
GO:0003824	Molecular functions	catalytic activity	1081	2289	8420	21618	2.3e-08	6.9e-07	0.472259	0.38949
GO:0019825		oxygen binding	49	2289	260	21618	5.7e-05	0.00085	0.0214067	0.012027
GO:0005215		transporter activity	172	2289	1310	21618	0.0028	0.028	0.075142	0.0605977
GO:0016787		hydrolase activity	329	2289	2668	21618	0.0038	0.029	0.143731	0.123416
GO:0009628	Biological processes	response to abiotic stimulus	321	2289	1810	21618	2.2e-18	1.7e-16	0.140236	0.0837265
GO:0015979		photosynthesis	67	2289	231	21618	1.6e-14	6.2e-13	0.0292704	0.0106855
GO:0050896		response to stimulus	614	2289	4300	21618	5.7e-12	1.5e-10	0.268239	0.198908
GO:0005975		carbohydrate metabolic process	155	2289	833	21618	1.1e-11	2.1e-10	0.0677152	0.0385327
GO:0019748		secondary metabolic process	80	2289	377	21618	2e-09	3e-08	0.0349498	0.0174392
GO:0009719		response to endogenous stimulus	196	2289	1200	21618	2.8e-09	3.5e-08	0.0856269	0.0555093
GO:0006091		generation of precursor metabolites and energy	66	2289	316	21618	8.3e-08	9.1e-07	0.0288336	0.0146174
GO:0009607		response to biotic stimulus	149	2289	905	21618	9.8e-08	9.5e-07	0.0650939	0.0418633
GO:0006950		response to stress	397	2289	2945	21618	2.5e-06	2.1e-05	0.173438	0.136229
GO:0008152		metabolic process	1445	2289	12056	21618	5.2e-05	0.0004	0.63128	0.557683
GO:0009606		tropism	15	2289	71	21618	0.0069	0.048	0.00655308	0.0032843

## Sheet: Table S6
Table S6. Functional category analysis of DEGs by KEGG.
The reds represents for the statistically significant enrichment pathways.
KEGG Iterm	Number of DEGs	Number of expressed genes	q value	description
osa00196	13	15	1.63379e-07	Photosynthesis - antenna proteins
osa00940	28	64	1.79732e-06	Phenylpropanoid biosynthesis
osa00195	39	119	3.21722e-05	Photosynthesis
osa00710	24	80	0.011735	Carbon fixation in photosynthetic organisms
osa00500	30	109	0.011735	Starch and sucrose metabolism
osa00910	14	39	0.019083	Nitrogen metabolism
osa00360	16	50	0.03019	Phenylalanine metabolism
osa01100	261	1508	0.0609842	Metabolic pathways
osa00941	8	20	0.0707882	Flavonoid biosynthesis
osa00590	6	13	0.0806922	Arachidonic acid metabolism
osa04626	19	74	0.114232	Plant-pathogen interaction
osa01110	120	663	0.125688	Biosynthesis of secondary metabolites
osa00945	8	23	0.125688	Stilbenoid, diarylheptanoid and gingerol biosynthesis
osa00460	9	28	0.136152	Cyanoamino acid metabolism
osa00906	8	24	0.142294	Carotenoid biosynthesis
osa00592	10	34	0.161467	alpha-Linolenic acid metabolism
osa00630	10	38	0.312931	Glyoxylate and dicarboxylate metabolism
osa00052	12	49	0.329148	Galactose metabolism
osa00904	6	21	0.464418	Diterpenoid biosynthesis
osa00591	5	17	0.495995	Linoleic acid metabolism
osa00380	6	22	0.495995	Tryptophan metabolism
osa00480	12	54	0.495995	Glutathione metabolism
osa00290	7	30	0.692401	Valine, leucine and isoleucine biosynthesis
osa04075	24	129	0.692401	Plant hormone signal transduction
osa00010	23	124	0.706128	Glycolysis / Gluconeogenesis
osa00620	14	72	0.740174	Pyruvate metabolism
osa00250	9	43	0.740174	Alanine, aspartate and glutamate metabolism
osa00520	18	97	0.76258	Amino sugar and nucleotide sugar metabolism
osa00430	3	11	0.8049	Taurine and hypotaurine metabolism
osa00071	9	46	0.869342	Fatty acid metabolism
osa00270	15	83	0.869342	Cysteine and methionine metabolism
osa00040	6	29	0.869342	Pentose and glucuronate interconversions
osa03450	2	7	0.902858	Non-homologous end-joining
osa04712	4	19	0.981312	Circadian rhythm - plant
osa00330	11	62	0.984001	Arginine and proline metabolism
osa00051	10	57	1	Fructose and mannose metabolism
osa00565	4	20	1	Ether lipid metabolism
osa00860	7	39	1	Porphyrin and chlorophyll metabolism
osa00020	9	53	1	Citrate cycle (TCA cycle)
osa00603	2	10	1	Glycosphingolipid biosynthesis - globo series
osa00450	3	17	1	Selenocompound metabolism
osa00908	3	17	1	Zeatin biosynthesis
osa00903	4	24	1	Limonene and pinene degradation
osa02010	3	18	1	ABC transporters
osa00561	7	46	1	Glycerolipid metabolism
osa00511	2	12	1	Other glycan degradation
osa04145	10	67	1	Phagosome
osa00190	25	170	1	Oxidative phosphorylation
osa00790	2	13	1	Folate biosynthesis
osa04146	11	76	1	Peroxisome
osa00650	4	28	1	Butanoate metabolism
osa00053	5	36	1	Ascorbate and aldarate metabolism
osa00260	7	51	1	Glycine, serine and threonine metabolism
osa00030	7	51	1	Pentose phosphate pathway
osa00730	1	7	1	Thiamine metabolism
osa00660	1	7	1	C5-Branched dibasic acid metabolism
osa00770	4	30	1	Pantothenate and CoA biosynthesis
osa00310	2	15	1	Lysine degradation
osa00100	3	23	1	Steroid biosynthesis
osa00562	5	38	1	Inositol phosphate metabolism
osa00130	4	31	1	Ubiquinone and other terpenoid-quinone biosynthesis
osa00670	2	16	1	One carbon pool by folate
osa00640	3	24	1	Propanoate metabolism
osa00410	4	32	1	beta-Alanine metabolism
osa00900	5	40	1	Terpenoid backbone biosynthesis
osa00905	1	9	1	Brassinosteroid biosynthesis
osa00740	1	9	1	Riboflavin metabolism
osa00062	3	27	1	Fatty acid elongation
osa00400	6	51	1	Phenylalanine, tyrosine and tryptophan biosynthesis
osa00340	2	19	1	Histidine metabolism
osa00960	2	20	1	Tropane, piperidine and pyridine alkaloid biosynthesis
osa00350	4	37	1	Tyrosine metabolism
osa00760	1	12	1	Nicotinate and nicotinamide metabolism
osa04122	1	12	1	Sulfur relay system
osa04140	1	12	1	Regulation of autophagy
osa00600	2	22	1	Sphingolipid metabolism
osa00280	5	48	1	Valine, leucine and isoleucine degradation
osa01040	4	41	1	Biosynthesis of unsaturated fatty acids
osa00920	3	33	1	Sulfur metabolism
osa04130	2	24	1	SNARE interactions in vesicular transport
osa00564	6	60	1	Glycerophospholipid metabolism
osa00970	5	52	1	Aminoacyl-tRNA biosynthesis
osa00510	3	38	1	N-Glycan biosynthesis
osa04070	3	38	1	Phosphatidylinositol signaling system
osa00300	1	18	1	Lysine biosynthesis
osa00950	1	19	1	Isoquinoline alkaloid biosynthesis
osa03060	3	44	1	Protein export
osa03440	2	39	1	Homologous recombination
osa00061	1	28	1	Fatty acid biosynthesis
osa03050	4	63	1	Proteasome
osa00230	11	137	1	Purine metabolism
osa03410	1	34	1	Base excision repair
osa03008	10	137	1	Ribosome biogenesis in eukaryotes
osa03040	8	118	1	Spliceosome
osa03022	1	39	1	Basal transcription factors
osa04141	9	129	1	Protein processing in endoplasmic reticulum
osa03015	4	86	1	mRNA surveillance pathway
osa04144	2	64	1	Endocytosis
osa03010	26	301	1	Ribosome
osa03013	6	118	1	RNA transport
osa04120	3	89	1	Ubiquitin mediated proteolysis
osa03420	1	61	1	Nucleotide excision repair
osa03018	5	119	1	RNA degradation
osa00240	1	110	1	Pyrimidine metabolism

## Sheet: Table S7
Table S7: KEGG enrichment analysis of clusters
KEGG iterms	q value
	group_1	group_2	group_3	group_4
Glycolysis / Gluconeogenesis	0.348381	1	0.85815	0.00899974
Citrate cycle (TCA cycle)	0.547478	1	1	0.0324475
Pentose phosphate pathway	0.521175	0.409032	0.715214	0.827645
Pentose and glucuronate interconversions	0.0672752	0.25818	0.763708	1
Fructose and mannose metabolism	0.818845	0.115055	0.297772	0.578772
Galactose metabolism	0.0148651	0.396674	0.694257	0.49683
Ascorbate and aldarate metabolism	0.583294	1	0.833338	0.710558
Fatty acid biosynthesis	0.787323	1	1	1
Fatty acid elongation	0.77521	0.0307148	1	1
Fatty acid metabolism	0.715784	1	0.0700793	0.463598
Steroid biosynthesis	0.352297	1	0.68137	1
Ubiquinone and other terpenoid-quinone biosynthesis	0.501774	1	0.447199	1
Oxidative phosphorylation	0.999179	1	0.00808622	0.51546
Photosynthesis	0.989519	0.708592	1e-05	1
Photosynthesis - antenna proteins	1	0.143008	5.57e-14	1
Purine metabolism	0.866524	0.410472	0.998958	0.847413
Pyrimidine metabolism	1	1	0.995926	1
Alanine, aspartate and glutamate metabolism	0.408649	1	0.346282	0.429118
Glycine, serine and threonine metabolism	0.521175	1	0.921213	0.518247
Cysteine and methionine metabolism	0.462355	0.575947	0.375186	0.776397
Valine, leucine and isoleucine degradation	0.7376	1	0.683311	0.8088
Valine, leucine and isoleucine biosynthesis	0.48428	1	0.43048	0.0791594
Lysine biosynthesis	0.630069	1	1	1
Lysine degradation	0.563308	1	0.525501	1
Arginine and proline metabolism	0.654649	1	0.809911	0.156483
Histidine metabolism	0.649978	1	0.611147	1
Tyrosine metabolism	0.870855	1	0.841451	0.356935
Phenylalanine metabolism	9.18e-06	0.402885	0.70489	0.821578
Tryptophan metabolism	0.703516	0.202643	0.288925	0.530895
Phenylalanine, tyrosine and tryptophan biosynthesis	0.136744	1	0.921213	1
beta-Alanine metabolism	0.245165	1	0.796535	1
Taurine and hypotaurine metabolism	0.114802	1	0.421054	1
Selenocompound metabolism	1	0.160482	0.570448	0.442726
Cyanoamino acid metabolism	0.0153612	1	0.151832	0.618544
Glutathione metabolism	0.794646	1	0.264911	0.0348105
Starch and sucrose metabolism	1.7e-05	0.100264	0.781211	0.505397
N-Glycan biosynthesis	1	1	0.555869	0.729872
Other glycan degradation	0.13306	1	1	1
Amino sugar and nucleotide sugar metabolism	0.264494	0.633429	0.0972042	0.845075
Glycerolipid metabolism	0.715784	1	0.386475	0.463598
Inositol phosphate metabolism	0.877823	1	0.555869	0.729872
Glycerophospholipid metabolism	0.632492	1	0.949777	0.606887
Ether lipid metabolism	0.0889356	1	0.630031	1
Arachidonic acid metabolism	0.512253	1	0.128422	0.00846717
Linoleic acid metabolism	0.0596368	0.160482	0.570448	1
alpha-Linolenic acid metabolism	0.00861629	0.0469009	0.815851	0.68987
Sphingolipid metabolism	0.703516	1	0.6651	1
Glycosphingolipid biosynthesis - globo series	0.424295	1	0.391541	1
Pyruvate metabolism	0.545457	1	0.685049	0.0341351
Glyoxylate and dicarboxylate metabolism	0.334401	0.0572658	0.555869	0.135771
Propanoate metabolism	0.734588	1	0.696852	0.562139
Butanoate metabolism	0.188124	1	0.751632	1
C5-Branched dibasic acid metabolism	1	none	0.293693	1
One carbon pool by folate	0.5868	none	0.548532	1
Carbon fixation in photosynthetic organisms	0.0268625	0.562518	0.0390311	0.132932
Thiamine metabolism	1	1	1	0.213839
Riboflavin metabolism	0.391592	1	1	1
Nicotinate and nicotinamide metabolism	1	1	1	1
Pantothenate and CoA biosynthesis	0.809629	1	0.43048	0.643971
Folate biosynthesis	0.151913	1	1	1
Porphyrin and chlorophyll metabolism	1	1	0.570109	0.00950945
Terpenoid backbone biosynthesis	0.890654	1	0.305865	0.747902
Limonene and pinene degradation	0.734588	1	0.696852	0.193645
Diterpenoid biosynthesis	0.0998133	0.0191134	0.648001	1
Brassinosteroid biosynthesis	1	1	0.360528	1
Carotenoid biosynthesis	0.734588	0.218916	0.0266724	0.193645
Zeatin biosynthesis	0.609031	1	0.197877	1
Nitrogen metabolism	0.0558237	0.330954	0.00236855	0.739042
Sulfur metabolism	0.838788	0.288182	0.806433	1
Phenylpropanoid biosynthesis	6.14e-12	0.139004	0.605788	0.642133
Flavonoid biosynthesis	5.14e-05	0.186035	1	1
Stilbenoid, diarylheptanoid and gingerol biosynthesis	0.00106565	1	1	0.181313
Isoquinoline alkaloid biosynthesis	1	1	0.611147	1
Tropane, piperidine and pyridine alkaloid biosynthesis	1	1	0.252352	1
Aminoacyl-tRNA biosynthesis	1	1	0.725233	0.256258
Biosynthesis of unsaturated fatty acids	0.654567	1	0.870148	0.756462
Metabolic pathways	0.20035	0.369083	0.00072511	0.584769
Biosynthesis of secondary metabolites	0.000199241	0.523175	0.897911	0.0877723
ABC transporters	0.251386	1		0.46159
Ribosome biogenesis in eukaryotes	0.999515	1	0.991551	0.180597
Ribosome	0.999992	1	0.999809	0.0843498
RNA transport	1	1	0.997279	0.368121
mRNA surveillance pathway	1	1	0.925959	0.793041
RNA degradation	1	1	0.981474	0.772023
Basal transcription factors	1	1	0.856513	1
Spliceosome	1	1	0.997279	0.368121
Proteasome	1	1	1	0.162968
Protein export	1	0.364652	0.636306	1
Base excision repair	1	1	1	0.68987
Nucleotide excision repair	1	1	1	0.87808
Homologous recombination	1	1	1	0.739042
Non-homologous end-joining	1	1	1	0.0213251
Phosphatidylinositol signaling system	0.877823	1	0.849169	1
Plant hormone signal transduction	0.544183	5.77e-06	0.75609	0.936081
Ubiquitin mediated proteolysis	1	1	0.934486	0.95387
Sulfur relay system	1	1	1	0.338064
SNARE interactions in vesicular transport	1	1	0.325282	1
Regulation of autophagy	1	1	1	0.338064
Protein processing in endoplasmic reticulum	0.993575	1	0.953456	0.81703
Endocytosis	0.971192	1	1	0.890117
Phagosome	0.0666755	1	0.96463	0.900971
Peroxisome	0.985238	0.182181	0.506197	0.254602
Plant-pathogen interaction	0.101011	9.19e-06	0.48516	0.92232
Circadian rhythm - plant	0.271714	1	0.611147	0.479818

## Sheet: Table S8
Table S8. Verification of RNA-seq results by qPCR.
gene_ID		Relative exprssion values by q-PCR								expression values by RNAseq							correlation	Function description
		sec1	sec2	sec3	sec4	sec5	sec6	sec7		sec1_FPKM	sec2_FPKM	sec3_FPKM	sec4_FPKM	sec5_FPKM	sec6_FPKM	sec7_FPKM
LOC_Os01g41710		152.636	233.449	178.184	234.4	156.675	127.875	56.602		80.2994	197.407	118.736	93.4773	33.4387	33.0489	5.10027	0.815704	Photosynthesis - antenna proteins
LOC_Os06g21590		0.00951194	0.0240716	0.0352987	0.047266	0.0276403	0.0270975	0.00927456		770.582	1255.95	1068.54	1105.89	508.548	505.157	145.954	0.573824	Photosynthesis - antenna proteins
LOC_Os11g13890		0.449497	0.682893	0.597624	0.568155	0.555597	0.475692	0.228439		678.898	875.254	720.752	804.206	386.965	338.951	131.194	0.809308	Photosynthesis - antenna proteins
LOC_Os07g37550		182.518	289.459	239.003	274.93	173.21	139.406	65.9975		214.896	313.997	273.294	266.18	124.642	137.279	80.1658	0.944649	Photosynthesis - antenna proteins
LOC_Os07g38960		3.19281	5.83862	6.3867	5.23031	4.57426	3.09939	1.37666		396.05	690.156	636.435	657.624	375.002	378.019	215.916	0.916794	Photosynthesis - antenna proteins
LOC_Os08g33820		1.72737	2.82732	2.71189	2.09172	1.8586	1.72923	0.816734		646.565	1114.58	987.065	1130.51	561.667	551.06	180.481	0.897518	Photosynthesis - antenna proteins
LOC_Os12g19470		10.3281	9.87095	9.93932	19.1213	11.6518	7.34237	4.7707		4267.91	3880.18	3269.6	6335.99	3296.31	2881.12	1373.09	0.945151	RBCS
LOC_Os12g17600		65.031	113.232	119.356	137.611	99.5552	74.3632	32.4959		15185.2	15386.1	14898.5	15316.8	7543.96	7945.31	3007.99	0.71136	RBCS
LOC_Os12g19381		280.99	457.481	380.877	532.398	338.188	304.232	156.9		13285.5	12084	10931.3	15795	8063.61	7081.66	3751.44	0.811966	RBCS
LOC_Os10g21268		398.788	534.288	192.733	259.833	196.459	113.564	85.0121		289.636	250.083	159.906	53.122	54.6578	53.1346	46.4582	0.8328	RBCL
LOC_Os12g10580		373.468	502.137	205.743	247.993	191.175	116.512	82.2985		82.7505	75.2655	48.3479	15.3365	15.6203	13.2332	13.495	0.851343	RBCL
LOC_Os05g35330		650.507	899.928	420.07	508.864	418.641	244.568	194.052		52.2797	41.7228	30.3193	28.346	13.2082	9.94213	9.60129	0.837791	RBCL
LOC_Os04g39880		2.6561	4.12782	0.511345	0.64681	0.50677	0.185767	0.176954		44.9687	27.1256	22.3713	17.526	11.6203	10.084	18.2815	0.682363	Os4bglu12;beta-glucosidase;exo-beta-glucanase
LOC_Os07g08030		2.5217	4.59251	4.60953	7.08343	4.07687	3.30495	1.88377		818.611	757.273	693.57	681.685	323.045	382.388	138.285	0.450389	ribose-5-phosphate isomerase
LOC_Os02g47020		15.2848	25.1881	22.544	25.5699	22.0275	16.6307	11.8995		1466.08	1709.33	1678.59	1523.52	1314.17	1195.39	758.902	0.802946	prkB phosphoribulokinase
LOC_Os03g15050		0.836569	1.13503	1.39477	1.48275	0.935973	0.838321	0.536541		43.7238	77.5289	94.9339	137.818	90.4409	103.653	69.3513	0.650377	phosphoenolpyruvate carboxykinase (ATP)
LOC_Os02g08100		0.0529016	0.0596816	0.0520445	0.048968	0.0570341	0.0316288	0.0205515		41.019	36.1867	20.3226	16.4694	7.56046	6.59268	9.16082	0.569494	AMP-binding domain containing protein
LOC_Os09g16510		0.0644262	0.0698129	0.0539813	0.0454673	0.0586086	0.040524	0.0353526		20.4654	54.7623	38.471	28.8804	15.7868	18.2246	11.6046	0.609911	WRKY74, expressed
LOC_Os02g08440		1.56671	2.09961	1.43195	1.56195	1.34416	1.12694	1.90223		59.7028	83.0593	43.2431	34.6762	14.2494	14.5964	8.43303	0.533364	WRKY71, expressed
LOC_Os05g25770		0.0681502	0.0800381	0.058999	0.0466921	0.0560952	0.0517436	0.0271911		84.893	67.3835	69.9849	51.7989	25.7804	28.1377	11.3809	0.763797	WRKY45, expressed
LOC_Os01g24710		0.0216678	0.0125084	0.0103922	0.011417	0.00884549	0.00932331	0.0190804		125.523	26.5311	10.1177	5.00202	1.97173	1.62049	0.320226	0.709654	jacalin-like lectin domain containing protein, expressed
LOC_Os01g45110		0.000913109	0.000531761	0.000534121	0.000689613	0.000573136	0.000440405	0.00372482		0	0	0	0.606283	0	0.365711	46.3217	0.991427	anthocyanin 3-O-beta-glucosyltransferase, putative, expressed
LOC_Os01g06660		0.00856096	0.00769144	0.00516542	0.000820072	0.00184123	0.0031781	0.00902827		5.66446	5.74941	4.41428	6.05017	3.31673	5.16628	35.9423	0.528455	thiamine pyrophosphate enzyme, C-terminal TPP binding domain containing protein, expressed
LOC_Os02g41650		0.290358	0.171606	0.176999	0.134318	0.079156	0.123932	0.0254363		100.802	67.7877	43.7624	39.1478	16.155	17.1285	38.5571	0.804226	phenylalanine ammonia-lyase, putative, expressed
LOC_Os02g37800		0.0509122	0.0289605	0.0340494	0.0170821	0.0136142	0.0130636	0.0405412		94.4358	59.3036	31.5317	20.9341	7.13244	6.38174	4.84577	0.673381	lecithin:cholesterol acyltransferase, putative, expressed
LOC_Os09g31031		0.0491935	0.00162466	0.0009921	0.0107958	0.00172396	0.0117095	0.144714		8.59199	7.43135	5.38973	5.80034	4.63704	9.29886	130.344	0.953093	ubiquitin family protein, putative, expressed
LOC_Os03g20550		0.000570026	0.000545615	0.00049144	0.000556659	0.000748785	0.000689777	0.00121783		3.49673	2.85724	2.73416	4.28271	0.959804	2.59942	18.2946	0.878584	WRKY55, expressed
LOC_Os09g30400		0.000570836	0.00072538	0.00108669	0.000953851	0.000926454	0.0013029	0.00137478		22.4936	33.2208	34.3062	51.6568	50.6967	44.5848	57.4629	0.718875	WRKY90, expressed

## Sheet: Table S9
Table S9: Expression values of differentially expressed TFs
transcript factor family	gene_short_name	sec1_FPKM	sec2_FPKM	sec3_FPKM	sec4_FPKM	sec5_FPKM	sec6_FPKM	sec7_FPKM
AP2-EREBP	LOC_Os02g43790	3.60425	4.80771	2.11595	2.92197	0.403276	0.726843	1.05914
AP2-EREBP	LOC_Os02g51670	158.313	227.277	186.299	98.6764	70.0752	85.4332	61.1665
AP2-EREBP	LOC_Os03g09170	7.69185	5.7968	4.39961	3.80272	1.84593	2.33859	0.889823
AP2-EREBP	LOC_Os04g52090	29.7037	35.1317	33.2667	13.293	12.1696	8.98943	11.4303
AP2-EREBP	LOC_Os05g27930	19.2644	20.655	18.0843	33.5587	22.1404	24.1116	26.9896
AP2-EREBP	LOC_Os05g32270	9.21302	11.6633	5.74009	2.62337	3.97688	2.9032	2.53561
AP2-EREBP	LOC_Os05g41760	4.81495	6.77347	2.47358	2.87337	0.48974	0.749315	0.465948
AP2-EREBP	LOC_Os05g41780	79.4916	85.0863	62.786	25.0474	17.8536	16.1033	9.89722
AP2-EREBP	LOC_Os06g11860	19.1462	18.4279	13.5313	8.54147	5.25619	6.00148	3.2787
AP2-EREBP	LOC_Os09g13940	10.5838	9.2689	9.70505	12.1418	12.6841	12.0687	27.672
AP2-EREBP	LOC_Os09g35010	6.78642	9.90781	5.63861	5.66709	1.39297	0.34226	0.594022
AP2-EREBP	LOC_Os10g41330	2.30942	3.22798	5.76347	0.78431	0.51448	0.380171	0.256565
ARF	LOC_Os02g41800	6.34666	6.27885	3.99206	2.79603	1.56229	1.28633	1.12221
ARF	LOC_Os04g57610	17.118	11.7337	8.14589	5.48527	5.48032	4.24283	3.75932
ARF	LOC_Os06g09660	2.55509	2.0312	2.48616	2.91355	3.46658	2.56567	8.78521
ARF	LOC_Os06g46410	11.4262	5.39932	4.74194	4.34244	3.97574	3.03933	3.57876
ARF	LOC_Os08g40900	26.3786	26.7562	24.5879	19.8151	25.4945	28.438	48.968
ARF	LOC_Os12g29520	17.2146	21.475	19.6242	16.9036	19.9783	26.2589	41.7802
ARID	LOC_Os02g27060	51.1961	65.3818	62.6544	52.8466	36.9776	47.4453	31.0511
AUX/IAA	LOC_Os01g09450	42.3595	56.6916	30.9787	25.4026	11.3729	11.1611	4.92196
AUX/IAA	LOC_Os05g08570	17.7622	20.7911	14.3936	8.80768	7.3476	8.08239	10.0723
AUX/IAA	LOC_Os05g14180	209.744	191.275	121.989	59.115	57.1984	69.9448	64.6074
AUX/IAA	LOC_Os06g39590	5.95606	4.85924	7.76854	4.7982	1.81244	1.83983	1.14265
bHLH	LOC_Os01g01840	23.3179	25.3724	29.4553	26.1946	5.64949	9.73751	2.78346
bHLH	LOC_Os01g01870	81.619	102.127	83.0561	86.0212	48.9864	57.9063	28.0421
bHLH	LOC_Os01g11910	3.0247	4.25843	3.16299	4.62793	2.43988	4.06053	14.7457
bHLH	LOC_Os01g38610	11.1295	8.01354	3.43608	0.976175	0.512589	0.168502	0
bHLH	LOC_Os01g50940	3.62461	5.10645	3.30134	2.27638	0.740303	0.98364	0.556755
bHLH	LOC_Os01g72370	761.838	891.412	768.454	807.354	532.679	538.182	342.841
bHLH	LOC_Os02g23823	9.54663	22.3405	20.6518	20.0333	24.7874	32.1777	39.8082
bHLH	LOC_Os02g46560	3.71299	1.81252	0.748732	0.441138	0.306326	0.638807	0.558986
bHLH	LOC_Os02g49480	2.2159	0.946233	1.42305	1.75717	0.719479	1.01241	7.13516
bHLH	LOC_Os03g51580	5.63569	8.36364	4.34651	1.72486	3.23	2.1691	2.10766
bHLH	LOC_Os03g53020	22.8062	41.4897	25.9784	11.7838	5.38338	9.46729	4.78369
bHLH	LOC_Os03g56950	16.1747	17.5805	19.4925	19.2808	11.8804	15.0342	9.80802
bHLH	LOC_Os04g23550	4.03894	22.3773	5.60318	2.21822	1.65577	2.09898	0.44206
bHLH	LOC_Os04g31290	11.1947	7.23739	5.90707	3.12265	1.2761	1.66949	0.629226
bHLH	LOC_Os07g05010	25.9521	29.8792	25.7815	20.216	14.8032	21.5252	15.288
bHLH	LOC_Os08g38210	17.3744	13.3622	8.47911	8.22117	7.06355	11.3103	10.5862
bHLH	LOC_Os09g32510	49.0579	24.8729	19.7335	13.7511	10.4296	8.44343	18.1773
bHLH	LOC_Os10g42430	18.8012	26.9877	13.7339	8.7331	6.6232	7.80548	8.45775
bHLH	LOC_Os11g38870	1.06116	3.223	1.94363	3.63012	3.16697	2.9318	7.00438
bZIP	LOC_Os01g59350	6.04587	10.7922	11.3685	16.2922	13.3381	17.4682	18.8296
C2C2-CO-like	LOC_Os02g49880	23.1128	29.3002	25.2294	31.8953	16.182	21.0495	10.5434
C2C2-CO-like	LOC_Os03g50310	23.5953	42.6532	40.634	25.3335	14.1104	28.8843	11.3217
C2C2-CO-like	LOC_Os06g15330	47.5651	55.448	45.7877	27.8327	13.9437	21.5628	10.8309
C2C2-CO-like	LOC_Os08g15050	16.1935	18.5321	13.058	8.41881	3.20543	6.16904	5.67729
C2C2-CO-like	LOC_Os08g42440	33.7134	32.5543	22.9189	17.702	9.50103	16.4866	8.05488
C2C2-Dof	LOC_Os07g32510	9.3352	10.5761	7.12931	3.84731	2.72094	4.17369	4.21022
C2C2-GATA	LOC_Os05g44400	1.0647	5.46812	0.937686	0.29404	0.390944	0.191723	0.798245
C2C2-YABBY	LOC_Os03g44710	25.0268	21.7505	13.9499	15.5229	7.43007	6.44376	3.00776
C2C2-YABBY	LOC_Os07g06620	13.8992	14.3656	8.32636	4.10641	3.29407	3.37111	4.03269
C2H2	LOC_Os01g39110	2.48213	2.36817	2.56595	0.859771	0.582225	1.79494	3.93126
C2H2	LOC_Os03g13600	23.2094	32.3248	29.5815	15.8622	8.5137	11.915	10.5408
C2H2	LOC_Os03g55540	130.834	106.613	66.9862	46.5262	22.7288	24.5243	19.2135
C2H2	LOC_Os04g02510	9.9618	6.92591	3.07368	1.26911	0.880009	0.779898	0.391844
C2H2	LOC_Os05g51830	56.0035	48.8556	50.8604	65.1403	62.9262	72.5366	124.855
C3H	LOC_Os02g06584	22.8001	32.6919	29.0517	8.46583	13.7557	20.1853	18.545
C3H	LOC_Os02g45480	18.5488	26.4352	24.2143	13.975	18.7104	18.981	35.434
C3H	LOC_Os05g03760	95.4845	138.692	92.4732	54.1953	31.6313	37.4734	30.1359
C3H	LOC_Os05g48960	76.8575	80.7206	70.1944	114.487	98.392	103.819	120.286
C3H	LOC_Os08g03310	10.2714	14.296	10.1556	7.86023	6.46418	5.39054	4.81477
CCAAT	LOC_Os03g14669	67.1698	144.815	137.617	118.887	81.3019	119.383	53.3873
CCAAT	LOC_Os03g29970	38.558	62.2944	46.2928	51.1769	28.0686	28.2932	14.1065
CCAAT	LOC_Os07g41580	16.4579	22.878	15.3187	13.5056	7.94387	10.8456	5.87587
DDT	LOC_Os07g42750	2.51354	3.78238	4.66297	1.34368	3.34612	4.42472	18.6854
EIL	LOC_Os07g48630	54.1254	64.317	43.661	38.5387	20.9312	23.3056	25.7996
FHA	LOC_Os04g37619	21.253	32.7677	30.896	40.0382	36.7126	43.2558	82.6199
FHA	LOC_Os12g03070	46.4134	58.8533	59.9926	108.094	56.751	59.631	41.269
G2-like	LOC_Os03g55590	59.0186	74.5485	59.7076	66.381	33.6699	42.8182	42.0924
G2-like	LOC_Os08g25820	11.8583	11.6254	14.5884	18.8625	18.7538	18.0718	29.5175
G2-like	LOC_Os09g12770	23.5864	32.9366	25.1427	26.0157	30.6604	28.0289	43.2376
G2-like	LOC_Os12g39640	23.9733	28.6699	19.4028	14.3863	8.66908	7.83822	5.66666
GNAT	LOC_Os03g31690	62.3467	56.1415	42.7597	17.922	20.0145	18.6709	13.1111
GNAT	LOC_Os05g44020	48.0776	64.1771	62.721	24.8619	40.7358	41.8031	33.7126
GNAT	LOC_Os08g16010	36.9725	45.8371	34.0688	15.1641	15.7835	15.646	13.5345
GRAS	LOC_Os03g09280	12.0978	11.8183	10.4716	11.5437	11.537	14.4537	25.725
GRAS	LOC_Os03g49990	42.6124	40.6891	30.7505	17.7996	12.1045	15.5857	18.2608
GRAS	LOC_Os05g42130	1.0602	4.42464	0.196907	0.706852	0.246787	0	0.119839
GRAS	LOC_Os06g01620	7.99173	9.78568	6.68543	2.8034	1.84635	1.48125	1.89786
GRAS	LOC_Os07g36170	15.7221	30.1413	25.9115	34.6534	29.026	24.2314	32.9022
HB	LOC_Os01g62920	5.78293	7.66912	5.55381	5.25968	2.90282	2.54986	2.08633
HB	LOC_Os02g49700	273.703	305.681	266.187	206.588	127.605	179.368	162.461
HB	LOC_Os03g52239	29.1404	26.8506	28.6529	16.1116	8.9477	11.3162	10.9171
HB	LOC_Os05g38120	5.73607	4.09563	3.41988	3.1333	1.58216	1.18076	0.725959
HB	LOC_Os06g04870	3.76214	2.31643	2.46617	1.06754	0.447332	0.876162	0.940714
HB	LOC_Os08g19650	72.977	81.9821	66.68	63.1803	53.9947	59.9337	47.6342
HB	LOC_Os08g32080	34.289	39.2783	25.0746	11.8568	8.9206	9.79352	10.9326
HB	LOC_Os09g35910	29.3887	29.1089	23.597	11.9487	9.81828	7.68421	7.12307
HB	LOC_Os12g43950	29.4188	33.494	29.3597	34.0477	38.5046	38.0499	50.1438
HSF	LOC_Os01g53220	6.0758	18.4725	8.07935	10.2573	4.49208	7.15867	12.8219
HSF	LOC_Os05g45410	3.73219	1.22376	1.435	2.39929	1.70886	2.43872	13.2766
HSF	LOC_Os06g35960	2.78082	1.4868	1.64516	1.31981	0.671789	1.27166	6.57105
LOB	LOC_Os03g41330	3.0618	15.0716	6.87497	9.0355	5.2857	4.98185	3.56015
MBF1	LOC_Os06g39240	0.896582	1.2314	0	1.67501	0.608415	0.42039	6.36344
mTERF	LOC_Os03g57149	23.9132	44.3959	37.2073	22.3097	14.9065	13.9389	16.9699
MYB	LOC_Os01g09590	14.5478	14.4866	11.0509	5.58128	2.83478	2.96647	3.71545
MYB	LOC_Os01g19970	18.4664	12.3451	7.54999	7.18465	4.51422	5.6555	2.87536
MYB	LOC_Os01g50720	5.87182	4.54859	1.97562	1.20027	0.45103	0.609222	1.38565
MYB	LOC_Os01g64360	5.39126	10.5336	3.59165	1.82642	1.28193	1.27027	2.56539
MYB	LOC_Os01g65370	12.1442	20.461	15.3337	12.3951	4.09891	4.79567	3.71851
MYB	LOC_Os01g74410	6.77308	12.0661	12.7374	8.44552	4.40176	4.41776	2.96284
MYB	LOC_Os04g43680	10.432	10.5045	5.89482	4.24453	2.60619	0.702518	2.05412
MYB	LOC_Os05g04820	4.11224	1.31305	1.08827	1.60429	0.824644	0.703515	1.40496
MYB	LOC_Os05g46610	10.2708	4.40691	4.73447	2.8854	0.791312	0.545588	0.51908
MYB-related	LOC_Os01g41900	14.0105	29.2582	19.7121	20.606	11.8563	16.012	8.29622
MYB-related	LOC_Os01g43230	39.6299	27.0759	20.9002	5.66277	9.58372	9.96756	2.84486
MYB-related	LOC_Os02g47744	23.9379	38.9615	44.0218	69.0877	58.3366	79.7309	44.8383
MYB-related	LOC_Os04g49450	36.9391	70.5166	72.9024	112.863	102.268	119.978	136.777
MYB-related	LOC_Os05g02420	14.108	32.6905	25.0524	19.9825	14.0666	16.7206	8.81925
MYB-related	LOC_Os05g50340	25.83	115.485	118.178	284.14	194.371	302.064	148.473
MYB-related	LOC_Os05g51160	5.5473	6.58605	2.62705	1.33674	0.812321	1.09021	1.29879
MYB-related	LOC_Os06g51260	20.287	33.8059	43.3905	36.8541	40.9284	49.165	42.3617
MYB-related	LOC_Os08g06110	23.1066	32.8291	35.1802	44.4824	50.01	61.1079	65.6138
MYB-related	LOC_Os10g41200	55.9099	91.3423	78.6714	26.2851	42.7457	50.5758	60.3605
NAC	LOC_Os01g48130	5.67237	3.39442	2.3276	1.1729	0.881644	0.890293	9.9681
NAC	LOC_Os01g60020	1.63829	2.01545	2.2424	7.49376	0.663786	1.59615	2.46859
NAC	LOC_Os02g36880	86.5242	85.1733	94.6539	63.3483	32.7165	42.2037	31.324
NAC	LOC_Os03g60080	78.0296	54.0969	46.0789	38.294	20.8435	28.5551	57.8359
NAC	LOC_Os04g38720	8.21324	8.33752	5.11103	4.31494	1.34218	1.56209	2.30628
NAC	LOC_Os05g10620	0.767252	0.798069	0.86776	0.897943	0.696327	0.526766	7.92282
NAC	LOC_Os05g34830	1.4442	4.28129	2.5348	2.49374	1.88407	3.35028	21.1485
NAC	LOC_Os06g51070	2.99566	6.87921	8.31318	8.61206	5.12839	4.3761	1.69451
NAC	LOC_Os07g12340	10.7969	11.9141	6.26046	4.70118	2.28585	4.65912	13.6282
NAC	LOC_Os08g01330	4.52211	1.28933	1.18999	1.94723	1.83825	3.5511	14.7694
NAC	LOC_Os08g44820	69.7615	81.5728	79.1083	36.2361	68.3379	60.5705	89.4143
NAC	LOC_Os11g08210	81.7561	69.1235	61.462	37.6916	20.0566	29.4581	34.6381
NAC	LOC_Os12g03050	0.630364	0.145658	0.217784	0.254881	0.409964	0.596204	12.8541
Orphans	LOC_Os01g34610	0.570362	2.18285	2.422	2.13978	2.55289	3.85099	7.95515
Orphans	LOC_Os02g05470	70.2248	94.6008	82.4213	44.3826	41.4209	52.9499	39.3732
Orphans	LOC_Os02g35180	113.5	115.29	86.5719	67.7999	42.1575	61.5352	33.2485
Orphans	LOC_Os02g43170	6.30556	5.51431	3.61325	2.69798	1.6208	1.72757	1.01428
Orphans	LOC_Os02g57530	4.88883	6.67433	6.03141	4.37551	2.74313	3.11129	3.10587
Orphans	LOC_Os03g42820	31.0023	32.7504	32.8622	15.6801	21.8441	28.4929	32.3762
Orphans	LOC_Os05g50930	4.30332	7.42693	12.2672	12.0507	10.8296	18.3336	21.0196
Orphans	LOC_Os06g49880	7.64498	5.24904	4.04643	2.50618	0.753051	1.3169	1.2535
PHD	LOC_Os03g19020	17.7633	23.5751	17.4341	8.67879	11.581	13.8623	16.7484
PHD	LOC_Os11g06130	4.84132	6.28474	4.45929	4.06785	4.52308	6.18712	16.5848
PLATZ	LOC_Os06g41930	23.7603	34.0205	35.6226	33.5461	27.975	40.1244	73.1128
PLATZ	LOC_Os10g42410	25.8059	42.2502	29.7236	21.3045	16.7797	19.4572	27.5495
Pseudo ARR-B	LOC_Os07g49460	43.3863	57.3172	57.314	84.8949	80.7238	88.3781	84.7397
Pseudo ARR-B	LOC_Os09g36220	5.41457	10.3772	7.0396	4.99384	8.3934	9.73175	26.3292
SBP	LOC_Os01g18850	15.8652	19.907	18.2572	26.5767	18.7551	24.3682	31.3287
SBP	LOC_Os06g49010	22.9728	27.0534	20.0916	30.1756	19.5465	17.4524	12.171
SBP	LOC_Os07g32170	11.5345	9.96156	13.7615	4.06655	2.89424	2.50493	1.73894
SET	LOC_Os05g41172	24.0306	28.0991	25.6995	22.181	24.5888	26.1521	39.3245
Sigma70-like	LOC_Os05g51150	70.4504	91.98	76.4676	63.4871	52.8271	51.4847	43.9832
SNF2	LOC_Os01g57110	15.5088	17.3065	16.1019	10.6495	16.4621	18.8408	25.1463
SNF2	LOC_Os07g40730	7.38069	8.74595	8.60282	3.80353	5.37953	7.76029	7.51661
SRS	LOC_Os01g72490	4.60907	2.15254	2.45137	1.6036	1.68988	2.34065	10.7456
SWI/SNF-BAF60b	LOC_Os08g39310	13.8439	21.986	19.9957	5.1266	11.8558	14.2425	14.0743
TCP	LOC_Os01g55750	7.20989	11.217	14.248	18.9923	14.4482	30.5487	22.4682
TCP	LOC_Os08g43160	15.301	22.4949	20.3152	11.1042	7.96099	9.68326	7.7495
Tify	LOC_Os03g08310	69.5524	73.8861	54.9862	24.6297	8.61144	8.49402	4.65555
Tify	LOC_Os03g08320	53.2082	29.0414	13.9455	13.1439	2.53792	5.15905	10.0647
Tify	LOC_Os03g08330	76.648	118.396	50.7707	21.4058	6.3211	7.01532	3.11805
Tify	LOC_Os04g55920	164.986	116.854	91.0303	181.153	91.5132	109.667	90.1152
Tify	LOC_Os07g42370	402.161	285.302	236.605	200.014	97.5194	155.867	86.5502
Tify	LOC_Os09g23650	93.7983	83.2586	68.5657	68.0166	43.7784	59.6056	46.2363
Tify	LOC_Os09g23660	93.7983	83.2586	68.5657	68.0166	43.7784	59.6056	46.2363
Tify	LOC_Os09g26780	123.079	67.7084	45.9312	26.1083	10.6667	16.6924	13.661
Tify	LOC_Os10g25230	1.3641	9.75903	1.96895	1.3604	0.379711	0.388862	0
Tify	LOC_Os10g25290	38.6868	50.5362	26.3498	15.1052	5.64688	11.6108	5.65722
TRAF	LOC_Os01g66890	43.2153	61.3349	67.8088	102.203	86.9793	88.587	65.2715
TRAF	LOC_Os01g70670	17.0225	17.4911	17.8949	12.8854	12.537	16.7935	26.9515
TRAF	LOC_Os03g46440	39.2759	32.727	25.8813	26.7505	19.1564	20.861	15.6448
TRAF	LOC_Os04g40630	7.40434	5.54174	2.04469	3.97549	0.76348	1.13432	1.58707
Trihelix	LOC_Os02g01380	7.18111	5.83346	5.52384	2.55959	1.8475	2.60736	1.64099
Trihelix	LOC_Os02g35690	12.7004	13.0297	11.7858	7.17145	5.33514	8.15966	10.3645
Trihelix	LOC_Os04g45750	5.79392	4.11074	2.13689	1.15561	1.07212	0.457148	0.470529
Trihelix	LOC_Os10g37240	14.7929	11.7196	9.24962	3.22842	3.04016	4.6937	8.45149
TUB	LOC_Os03g22800	15.4881	16.0909	13.1253	16.2929	14.4163	18.1468	31.6337
TUB	LOC_Os08g01290	13.4519	21.4557	14.3988	26.8744	19.2592	21.2427	32.1292
WRKY	LOC_Os01g47560	5.31496	4.22285	3.95831	1.54535	0.69232	1.99448	3.68366
WRKY	LOC_Os01g60600	9.59315	2.92641	3.51066	2.11061	0.762444	0.560207	0.590249
WRKY	LOC_Os01g61080	3.27296	10.8843	10.3419	7.31611	3.04702	4.28107	1.92771
WRKY	LOC_Os02g08440	59.7028	83.0593	43.2431	34.6762	14.2494	14.5964	8.43303
WRKY	LOC_Os03g20550	3.49673	2.85724	2.73416	4.28271	0.959804	2.59942	18.2946
WRKY	LOC_Os03g55164	21.4503	23.6579	27.3396	7.97513	11.5462	11.8563	10.4023
WRKY	LOC_Os05g25770	84.893	67.3835	69.9849	51.7989	25.7804	28.1377	11.3809
WRKY	LOC_Os05g27730	44.0301	80.7683	55.2781	40.5682	20.043	23.0693	36.7291
WRKY	LOC_Os05g50610	7.13681	3.89708	4.35263	1.49744	0.746843	1.59878	1.28173
WRKY	LOC_Os09g16510	20.4654	54.7623	38.471	28.8804	15.7868	18.2246	11.6046
WRKY	LOC_Os09g25060	12.6268	6.94049	7.54159	9.30132	2.08025	2.49511	1.98443
WRKY	LOC_Os09g25070	14.7876	7.53704	5.70673	8.51109	2.50602	3.65816	1.65926
WRKY	LOC_Os09g30400	22.4936	33.2208	34.3062	51.6568	50.6967	44.5848	57.4629
WRKY	LOC_Os11g02540	42.3238	23.7339	19.19	14.4611	3.6334	5.1118	0.555272
WRKY	LOC_Os12g02470	35.5054	19.7786	22.3338	11.2634	3.17032	4.5533	0.495923

## Sheet: Table S10
Table S10. Highly expressed TF in the leaf base
transcript factor family	gene_short_name	sec1_FPKM	sec2_FPKM	sec3_FPKM	sec4_FPKM	sec5_FPKM	sec6_FPKM	sec7_FPKM
AP2-EREBP	LOC_Os02g43790	3.60425	4.80771	2.11595	2.92197	0.403276	0.726843	1.05914
AP2-EREBP	LOC_Os02g51670	158.313	227.277	186.299	98.6764	70.0752	85.4332	61.1665
AP2-EREBP	LOC_Os03g09170	7.69185	5.7968	4.39961	3.80272	1.84593	2.33859	0.889823
AP2-EREBP	LOC_Os04g52090	29.7037	35.1317	33.2667	13.293	12.1696	8.98943	11.4303
AP2-EREBP	LOC_Os05g27930	19.2644	20.655	18.0843	33.5587	22.1404	24.1116	26.9896
AP2-EREBP	LOC_Os05g32270	9.21302	11.6633	5.74009	2.62337	3.97688	2.9032	2.53561
AP2-EREBP	LOC_Os05g41760	4.81495	6.77347	2.47358	2.87337	0.48974	0.749315	0.465948
AP2-EREBP	LOC_Os05g41780	79.4916	85.0863	62.786	25.0474	17.8536	16.1033	9.89722
AP2-EREBP	LOC_Os06g11860	19.1462	18.4279	13.5313	8.54147	5.25619	6.00148	3.2787
AP2-EREBP	LOC_Os09g13940	10.5838	9.2689	9.70505	12.1418	12.6841	12.0687	27.672
AP2-EREBP	LOC_Os09g35010	6.78642	9.90781	5.63861	5.66709	1.39297	0.34226	0.594022
AP2-EREBP	LOC_Os10g41330	2.30942	3.22798	5.76347	0.78431	0.51448	0.380171	0.256565
ARF	LOC_Os02g41800	6.34666	6.27885	3.99206	2.79603	1.56229	1.28633	1.12221
ARF	LOC_Os04g57610	17.118	11.7337	8.14589	5.48527	5.48032	4.24283	3.75932
ARF	LOC_Os06g09660	2.55509	2.0312	2.48616	2.91355	3.46658	2.56567	8.78521
ARF	LOC_Os06g46410	11.4262	5.39932	4.74194	4.34244	3.97574	3.03933	3.57876
ARF	LOC_Os08g40900	26.3786	26.7562	24.5879	19.8151	25.4945	28.438	48.968
ARF	LOC_Os12g29520	17.2146	21.475	19.6242	16.9036	19.9783	26.2589	41.7802
ARID	LOC_Os02g27060	51.1961	65.3818	62.6544	52.8466	36.9776	47.4453	31.0511
AUX/IAA	LOC_Os01g09450	42.3595	56.6916	30.9787	25.4026	11.3729	11.1611	4.92196
AUX/IAA	LOC_Os05g08570	17.7622	20.7911	14.3936	8.80768	7.3476	8.08239	10.0723
AUX/IAA	LOC_Os05g14180	209.744	191.275	121.989	59.115	57.1984	69.9448	64.6074
AUX/IAA	LOC_Os06g39590	5.95606	4.85924	7.76854	4.7982	1.81244	1.83983	1.14265
bHLH	LOC_Os01g01840	23.3179	25.3724	29.4553	26.1946	5.64949	9.73751	2.78346
bHLH	LOC_Os01g01870	81.619	102.127	83.0561	86.0212	48.9864	57.9063	28.0421
bHLH	LOC_Os01g11910	3.0247	4.25843	3.16299	4.62793	2.43988	4.06053	14.7457
bHLH	LOC_Os01g38610	11.1295	8.01354	3.43608	0.976175	0.512589	0.168502	0
bHLH	LOC_Os01g50940	3.62461	5.10645	3.30134	2.27638	0.740303	0.98364	0.556755
bHLH	LOC_Os01g72370	761.838	891.412	768.454	807.354	532.679	538.182	342.841
bHLH	LOC_Os02g23823	9.54663	22.3405	20.6518	20.0333	24.7874	32.1777	39.8082
bHLH	LOC_Os02g46560	3.71299	1.81252	0.748732	0.441138	0.306326	0.638807	0.558986
bHLH	LOC_Os02g49480	2.2159	0.946233	1.42305	1.75717	0.719479	1.01241	7.13516
bHLH	LOC_Os03g51580	5.63569	8.36364	4.34651	1.72486	3.23	2.1691	2.10766
bHLH	LOC_Os03g53020	22.8062	41.4897	25.9784	11.7838	5.38338	9.46729	4.78369
bHLH	LOC_Os03g56950	16.1747	17.5805	19.4925	19.2808	11.8804	15.0342	9.80802
bHLH	LOC_Os04g23550	4.03894	22.3773	5.60318	2.21822	1.65577	2.09898	0.44206
bHLH	LOC_Os04g31290	11.1947	7.23739	5.90707	3.12265	1.2761	1.66949	0.629226
bHLH	LOC_Os07g05010	25.9521	29.8792	25.7815	20.216	14.8032	21.5252	15.288
bHLH	LOC_Os08g38210	17.3744	13.3622	8.47911	8.22117	7.06355	11.3103	10.5862
bHLH	LOC_Os09g32510	49.0579	24.8729	19.7335	13.7511	10.4296	8.44343	18.1773
bHLH	LOC_Os10g42430	18.8012	26.9877	13.7339	8.7331	6.6232	7.80548	8.45775
bHLH	LOC_Os11g38870	1.06116	3.223	1.94363	3.63012	3.16697	2.9318	7.00438
bZIP	LOC_Os01g59350	6.04587	10.7922	11.3685	16.2922	13.3381	17.4682	18.8296
C2C2-CO-like	LOC_Os02g49880	23.1128	29.3002	25.2294	31.8953	16.182	21.0495	10.5434
C2C2-CO-like	LOC_Os03g50310	23.5953	42.6532	40.634	25.3335	14.1104	28.8843	11.3217
C2C2-CO-like	LOC_Os06g15330	47.5651	55.448	45.7877	27.8327	13.9437	21.5628	10.8309
C2C2-CO-like	LOC_Os08g15050	16.1935	18.5321	13.058	8.41881	3.20543	6.16904	5.67729
C2C2-CO-like	LOC_Os08g42440	33.7134	32.5543	22.9189	17.702	9.50103	16.4866	8.05488
C2C2-Dof	LOC_Os07g32510	9.3352	10.5761	7.12931	3.84731	2.72094	4.17369	4.21022
C2C2-GATA	LOC_Os05g44400	1.0647	5.46812	0.937686	0.29404	0.390944	0.191723	0.798245
C2C2-YABBY	LOC_Os03g44710	25.0268	21.7505	13.9499	15.5229	7.43007	6.44376	3.00776
C2C2-YABBY	LOC_Os07g06620	13.8992	14.3656	8.32636	4.10641	3.29407	3.37111	4.03269
C2H2	LOC_Os01g39110	2.48213	2.36817	2.56595	0.859771	0.582225	1.79494	3.93126
C2H2	LOC_Os03g13600	23.2094	32.3248	29.5815	15.8622	8.5137	11.915	10.5408
C2H2	LOC_Os03g55540	130.834	106.613	66.9862	46.5262	22.7288	24.5243	19.2135
C2H2	LOC_Os04g02510	9.9618	6.92591	3.07368	1.26911	0.880009	0.779898	0.391844
C2H2	LOC_Os05g51830	56.0035	48.8556	50.8604	65.1403	62.9262	72.5366	124.855
C3H	LOC_Os02g06584	22.8001	32.6919	29.0517	8.46583	13.7557	20.1853	18.545
C3H	LOC_Os02g45480	18.5488	26.4352	24.2143	13.975	18.7104	18.981	35.434
C3H	LOC_Os05g03760	95.4845	138.692	92.4732	54.1953	31.6313	37.4734	30.1359
C3H	LOC_Os05g48960	76.8575	80.7206	70.1944	114.487	98.392	103.819	120.286
C3H	LOC_Os08g03310	10.2714	14.296	10.1556	7.86023	6.46418	5.39054	4.81477
CCAAT	LOC_Os03g14669	67.1698	144.815	137.617	118.887	81.3019	119.383	53.3873
CCAAT	LOC_Os03g29970	38.558	62.2944	46.2928	51.1769	28.0686	28.2932	14.1065
CCAAT	LOC_Os07g41580	16.4579	22.878	15.3187	13.5056	7.94387	10.8456	5.87587
DDT	LOC_Os07g42750	2.51354	3.78238	4.66297	1.34368	3.34612	4.42472	18.6854
EIL	LOC_Os07g48630	54.1254	64.317	43.661	38.5387	20.9312	23.3056	25.7996
FHA	LOC_Os04g37619	21.253	32.7677	30.896	40.0382	36.7126	43.2558	82.6199
FHA	LOC_Os12g03070	46.4134	58.8533	59.9926	108.094	56.751	59.631	41.269
G2-like	LOC_Os03g55590	59.0186	74.5485	59.7076	66.381	33.6699	42.8182	42.0924
G2-like	LOC_Os08g25820	11.8583	11.6254	14.5884	18.8625	18.7538	18.0718	29.5175
G2-like	LOC_Os09g12770	23.5864	32.9366	25.1427	26.0157	30.6604	28.0289	43.2376
G2-like	LOC_Os12g39640	23.9733	28.6699	19.4028	14.3863	8.66908	7.83822	5.66666
GNAT	LOC_Os03g31690	62.3467	56.1415	42.7597	17.922	20.0145	18.6709	13.1111
GNAT	LOC_Os05g44020	48.0776	64.1771	62.721	24.8619	40.7358	41.8031	33.7126
GNAT	LOC_Os08g16010	36.9725	45.8371	34.0688	15.1641	15.7835	15.646	13.5345
GRAS	LOC_Os03g09280	12.0978	11.8183	10.4716	11.5437	11.537	14.4537	25.725
GRAS	LOC_Os03g49990	42.6124	40.6891	30.7505	17.7996	12.1045	15.5857	18.2608
GRAS	LOC_Os05g42130	1.0602	4.42464	0.196907	0.706852	0.246787	0	0.119839
GRAS	LOC_Os06g01620	7.99173	9.78568	6.68543	2.8034	1.84635	1.48125	1.89786
GRAS	LOC_Os07g36170	15.7221	30.1413	25.9115	34.6534	29.026	24.2314	32.9022
HB	LOC_Os01g62920	5.78293	7.66912	5.55381	5.25968	2.90282	2.54986	2.08633
HB	LOC_Os02g49700	273.703	305.681	266.187	206.588	127.605	179.368	162.461
HB	LOC_Os03g52239	29.1404	26.8506	28.6529	16.1116	8.9477	11.3162	10.9171
HB	LOC_Os05g38120	5.73607	4.09563	3.41988	3.1333	1.58216	1.18076	0.725959
HB	LOC_Os06g04870	3.76214	2.31643	2.46617	1.06754	0.447332	0.876162	0.940714
HB	LOC_Os08g19650	72.977	81.9821	66.68	63.1803	53.9947	59.9337	47.6342
HB	LOC_Os08g32080	34.289	39.2783	25.0746	11.8568	8.9206	9.79352	10.9326
HB	LOC_Os09g35910	29.3887	29.1089	23.597	11.9487	9.81828	7.68421	7.12307
HB	LOC_Os12g43950	29.4188	33.494	29.3597	34.0477	38.5046	38.0499	50.1438
HSF	LOC_Os01g53220	6.0758	18.4725	8.07935	10.2573	4.49208	7.15867	12.8219
HSF	LOC_Os05g45410	3.73219	1.22376	1.435	2.39929	1.70886	2.43872	13.2766
HSF	LOC_Os06g35960	2.78082	1.4868	1.64516	1.31981	0.671789	1.27166	6.57105
LOB	LOC_Os03g41330	3.0618	15.0716	6.87497	9.0355	5.2857	4.98185	3.56015
MBF1	LOC_Os06g39240	0.896582	1.2314	0	1.67501	0.608415	0.42039	6.36344
mTERF	LOC_Os03g57149	23.9132	44.3959	37.2073	22.3097	14.9065	13.9389	16.9699
MYB	LOC_Os01g09590	14.5478	14.4866	11.0509	5.58128	2.83478	2.96647	3.71545
MYB	LOC_Os01g19970	18.4664	12.3451	7.54999	7.18465	4.51422	5.6555	2.87536
MYB	LOC_Os01g50720	5.87182	4.54859	1.97562	1.20027	0.45103	0.609222	1.38565
MYB	LOC_Os01g64360	5.39126	10.5336	3.59165	1.82642	1.28193	1.27027	2.56539
MYB	LOC_Os01g65370	12.1442	20.461	15.3337	12.3951	4.09891	4.79567	3.71851
MYB	LOC_Os01g74410	6.77308	12.0661	12.7374	8.44552	4.40176	4.41776	2.96284
MYB	LOC_Os04g43680	10.432	10.5045	5.89482	4.24453	2.60619	0.702518	2.05412
MYB	LOC_Os05g04820	4.11224	1.31305	1.08827	1.60429	0.824644	0.703515	1.40496
MYB	LOC_Os05g46610	10.2708	4.40691	4.73447	2.8854	0.791312	0.545588	0.51908
MYB-related	LOC_Os01g41900	14.0105	29.2582	19.7121	20.606	11.8563	16.012	8.29622
MYB-related	LOC_Os01g43230	39.6299	27.0759	20.9002	5.66277	9.58372	9.96756	2.84486
MYB-related	LOC_Os02g47744	23.9379	38.9615	44.0218	69.0877	58.3366	79.7309	44.8383
MYB-related	LOC_Os04g49450	36.9391	70.5166	72.9024	112.863	102.268	119.978	136.777
MYB-related	LOC_Os05g02420	14.108	32.6905	25.0524	19.9825	14.0666	16.7206	8.81925
MYB-related	LOC_Os05g50340	25.83	115.485	118.178	284.14	194.371	302.064	148.473
MYB-related	LOC_Os05g51160	5.5473	6.58605	2.62705	1.33674	0.812321	1.09021	1.29879
MYB-related	LOC_Os06g51260	20.287	33.8059	43.3905	36.8541	40.9284	49.165	42.3617
MYB-related	LOC_Os08g06110	23.1066	32.8291	35.1802	44.4824	50.01	61.1079	65.6138
MYB-related	LOC_Os10g41200	55.9099	91.3423	78.6714	26.2851	42.7457	50.5758	60.3605
NAC	LOC_Os01g48130	5.67237	3.39442	2.3276	1.1729	0.881644	0.890293	9.9681
NAC	LOC_Os01g60020	1.63829	2.01545	2.2424	7.49376	0.663786	1.59615	2.46859
NAC	LOC_Os02g36880	86.5242	85.1733	94.6539	63.3483	32.7165	42.2037	31.324
NAC	LOC_Os03g60080	78.0296	54.0969	46.0789	38.294	20.8435	28.5551	57.8359
NAC	LOC_Os04g38720	8.21324	8.33752	5.11103	4.31494	1.34218	1.56209	2.30628
NAC	LOC_Os05g10620	0.767252	0.798069	0.86776	0.897943	0.696327	0.526766	7.92282
NAC	LOC_Os05g34830	1.4442	4.28129	2.5348	2.49374	1.88407	3.35028	21.1485
NAC	LOC_Os06g51070	2.99566	6.87921	8.31318	8.61206	5.12839	4.3761	1.69451
NAC	LOC_Os07g12340	10.7969	11.9141	6.26046	4.70118	2.28585	4.65912	13.6282
NAC	LOC_Os08g01330	4.52211	1.28933	1.18999	1.94723	1.83825	3.5511	14.7694
NAC	LOC_Os08g44820	69.7615	81.5728	79.1083	36.2361	68.3379	60.5705	89.4143
NAC	LOC_Os11g08210	81.7561	69.1235	61.462	37.6916	20.0566	29.4581	34.6381
NAC	LOC_Os12g03050	0.630364	0.145658	0.217784	0.254881	0.409964	0.596204	12.8541
Orphans	LOC_Os01g34610	0.570362	2.18285	2.422	2.13978	2.55289	3.85099	7.95515
Orphans	LOC_Os02g05470	70.2248	94.6008	82.4213	44.3826	41.4209	52.9499	39.3732
Orphans	LOC_Os02g35180	113.5	115.29	86.5719	67.7999	42.1575	61.5352	33.2485
Orphans	LOC_Os02g43170	6.30556	5.51431	3.61325	2.69798	1.6208	1.72757	1.01428
Orphans	LOC_Os02g57530	4.88883	6.67433	6.03141	4.37551	2.74313	3.11129	3.10587
Orphans	LOC_Os03g42820	31.0023	32.7504	32.8622	15.6801	21.8441	28.4929	32.3762
Orphans	LOC_Os05g50930	4.30332	7.42693	12.2672	12.0507	10.8296	18.3336	21.0196
Orphans	LOC_Os06g49880	7.64498	5.24904	4.04643	2.50618	0.753051	1.3169	1.2535
PHD	LOC_Os03g19020	17.7633	23.5751	17.4341	8.67879	11.581	13.8623	16.7484
PHD	LOC_Os11g06130	4.84132	6.28474	4.45929	4.06785	4.52308	6.18712	16.5848
PLATZ	LOC_Os06g41930	23.7603	34.0205	35.6226	33.5461	27.975	40.1244	73.1128
PLATZ	LOC_Os10g42410	25.8059	42.2502	29.7236	21.3045	16.7797	19.4572	27.5495
Pseudo ARR-B	LOC_Os07g49460	43.3863	57.3172	57.314	84.8949	80.7238	88.3781	84.7397
Pseudo ARR-B	LOC_Os09g36220	5.41457	10.3772	7.0396	4.99384	8.3934	9.73175	26.3292
SBP	LOC_Os01g18850	15.8652	19.907	18.2572	26.5767	18.7551	24.3682	31.3287
SBP	LOC_Os06g49010	22.9728	27.0534	20.0916	30.1756	19.5465	17.4524	12.171
SBP	LOC_Os07g32170	11.5345	9.96156	13.7615	4.06655	2.89424	2.50493	1.73894
SET	LOC_Os05g41172	24.0306	28.0991	25.6995	22.181	24.5888	26.1521	39.3245
Sigma70-like	LOC_Os05g51150	70.4504	91.98	76.4676	63.4871	52.8271	51.4847	43.9832
SNF2	LOC_Os01g57110	15.5088	17.3065	16.1019	10.6495	16.4621	18.8408	25.1463
SNF2	LOC_Os07g40730	7.38069	8.74595	8.60282	3.80353	5.37953	7.76029	7.51661
SRS	LOC_Os01g72490	4.60907	2.15254	2.45137	1.6036	1.68988	2.34065	10.7456
SWI/SNF-BAF60b	LOC_Os08g39310	13.8439	21.986	19.9957	5.1266	11.8558	14.2425	14.0743
TCP	LOC_Os01g55750	7.20989	11.217	14.248	18.9923	14.4482	30.5487	22.4682
TCP	LOC_Os08g43160	15.301	22.4949	20.3152	11.1042	7.96099	9.68326	7.7495
Tify	LOC_Os03g08310	69.5524	73.8861	54.9862	24.6297	8.61144	8.49402	4.65555
Tify	LOC_Os03g08320	53.2082	29.0414	13.9455	13.1439	2.53792	5.15905	10.0647
Tify	LOC_Os03g08330	76.648	118.396	50.7707	21.4058	6.3211	7.01532	3.11805
Tify	LOC_Os04g55920	164.986	116.854	91.0303	181.153	91.5132	109.667	90.1152
Tify	LOC_Os07g42370	402.161	285.302	236.605	200.014	97.5194	155.867	86.5502
Tify	LOC_Os09g23650	93.7983	83.2586	68.5657	68.0166	43.7784	59.6056	46.2363
Tify	LOC_Os09g23660	93.7983	83.2586	68.5657	68.0166	43.7784	59.6056	46.2363
Tify	LOC_Os09g26780	123.079	67.7084	45.9312	26.1083	10.6667	16.6924	13.661
Tify	LOC_Os10g25230	1.3641	9.75903	1.96895	1.3604	0.379711	0.388862	0
Tify	LOC_Os10g25290	38.6868	50.5362	26.3498	15.1052	5.64688	11.6108	5.65722
TRAF	LOC_Os01g66890	43.2153	61.3349	67.8088	102.203	86.9793	88.587	65.2715
TRAF	LOC_Os01g70670	17.0225	17.4911	17.8949	12.8854	12.537	16.7935	26.9515
TRAF	LOC_Os03g46440	39.2759	32.727	25.8813	26.7505	19.1564	20.861	15.6448
TRAF	LOC_Os04g40630	7.40434	5.54174	2.04469	3.97549	0.76348	1.13432	1.58707
Trihelix	LOC_Os02g01380	7.18111	5.83346	5.52384	2.55959	1.8475	2.60736	1.64099
Trihelix	LOC_Os02g35690	12.7004	13.0297	11.7858	7.17145	5.33514	8.15966	10.3645
Trihelix	LOC_Os04g45750	5.79392	4.11074	2.13689	1.15561	1.07212	0.457148	0.470529
Trihelix	LOC_Os10g37240	14.7929	11.7196	9.24962	3.22842	3.04016	4.6937	8.45149
TUB	LOC_Os03g22800	15.4881	16.0909	13.1253	16.2929	14.4163	18.1468	31.6337
TUB	LOC_Os08g01290	13.4519	21.4557	14.3988	26.8744	19.2592	21.2427	32.1292
WRKY	LOC_Os01g47560	5.31496	4.22285	3.95831	1.54535	0.69232	1.99448	3.68366
WRKY	LOC_Os01g60600	9.59315	2.92641	3.51066	2.11061	0.762444	0.560207	0.590249
WRKY	LOC_Os01g61080	3.27296	10.8843	10.3419	7.31611	3.04702	4.28107	1.92771
WRKY	LOC_Os02g08440	59.7028	83.0593	43.2431	34.6762	14.2494	14.5964	8.43303
WRKY	LOC_Os03g20550	3.49673	2.85724	2.73416	4.28271	0.959804	2.59942	18.2946
WRKY	LOC_Os03g55164	21.4503	23.6579	27.3396	7.97513	11.5462	11.8563	10.4023
WRKY	LOC_Os05g25770	84.893	67.3835	69.9849	51.7989	25.7804	28.1377	11.3809
WRKY	LOC_Os05g27730	44.0301	80.7683	55.2781	40.5682	20.043	23.0693	36.7291
WRKY	LOC_Os05g50610	7.13681	3.89708	4.35263	1.49744	0.746843	1.59878	1.28173
WRKY	LOC_Os09g16510	20.4654	54.7623	38.471	28.8804	15.7868	18.2246	11.6046
WRKY	LOC_Os09g25060	12.6268	6.94049	7.54159	9.30132	2.08025	2.49511	1.98443
WRKY	LOC_Os09g25070	14.7876	7.53704	5.70673	8.51109	2.50602	3.65816	1.65926
WRKY	LOC_Os09g30400	22.4936	33.2208	34.3062	51.6568	50.6967	44.5848	57.4629
WRKY	LOC_Os11g02540	42.3238	23.7339	19.19	14.4611	3.6334	5.1118	0.555272
WRKY	LOC_Os12g02470	35.5054	19.7786	22.3338	11.2634	3.17032	4.5533	0.495923

[truncated: 3 more sheets: Table S11, Table S12, Table S13]
